# Supplementary material for: Tree traits and canopy closure data from an experiment with 34 planted species native to Sabah, Borneo
Source: Data Brief. 2016 Jan 6;6:466–70. doi: 10.1016/j.dib.2015.12.048 (PMC4716456; doi:10.1016/j.dib.2015.12.048)
Supplement: Supplementary file 2 — Supplementary material [file mmc2.xlsx]

## Sheet: Supplementary Table 1
Point ID	Line no	Tree no	Distance - lines	Distance - trees	Survival (1/0)	Species code	Wood density (g/cm3)	Dbh 40 months (cm)	Dbh 51 months (cm)	Dbh 62 months (cm)	Height 6 months (m)	Height 12 months (m)	Height 24 months (m)	Height 40 months (m)	Height 51 months (m)	Height 62 months (m)	Early height growth (m)	Crown depth 40 months (m)	Crown width 40 months (m)	Leaved stem lenght 40 months (m)	Specific leaf area 40 months (m)	Total foliar K content (mg/g)	Total foliar P content (mg/g)	Total foliar N content (mg/g)	Visible sky - pre treatment	Global site factor - pre treatment	Leaf area index - pre treatment	Visible sky - post treatment	Global site factor - post treatment	Leaf area index - post treatment
1.01	1	1	0	0	1	shfx	0.62	4.2		6.4	0.67	1.56	3.06	6.24		10.3	0.89	5.09	3.5	1.21333	157.361	6.39109	0.581683	12.7475	0.0769623	0.14074	2.78697	0.118309	0.234628	2.50165
1.02	1	2	0	3	1	baan	0.7	1.9	2.4	3.9	0.5	0.99	1.96	2.92	3.01	10.3	0.49	0.92	1.05	1.37667	146.578	11.3808	0.600775	8.95833
1.03	1	3	0	6	1	dusp	0.61	2.3	3.7	6.1	0.98	1.51	2.24	4.42	4.67	7.9	0.53	3.59	2.855	2.19	194.735	11.7827	0.936606	14.7521	0.0575519	0.132755	3.71204
1.04	1	4	0	9	1	shle	0.47				0.99	2.03	3.14			9.5	1.04								0.0579794	0.133354	3.49938	0.144602	0.266318	1.95491
1.05	1	5	0	12	1	disp	0.76		0.7	3	0.38	0.38	0.5	0.96	1.93	11.2			1.315	0.42	175.303	17.8798	0.647964	13.6941	0.0476599	0.106918	3.49938	0.123315	0.244946	2.13575
1.06	1	6	0	15	1	dico	0.8625			1.9	0.32	0.58	0.6	0.86	1.17	6.4	0.26		0.765	0.33	188.616	5.96237	0.352147	9.58997	0.0462745	0.11445	5.55207	0.0992948	0.211554	3.64121
1.07	1	7	0	21	1	basp	0.7	1.4	2.9	4.8	0.73	1.12	1.78	2.35	4.06	2.32	0.39	1.26	1.45	0.28	120.683	6.93917	0.43309	7.45985	0.0654081	0.133277	3.91164	0.105172	0.225872	2.9431
1.08	1	8	0	24	1	shle	0.47	2.5	0.7	4.1	0.86	1.9	2.47	3.58	2.15	9.9	1.04	2.15	1.8	0.883333		7.67296	0.660377	15.3362	0.0590148	0.0875857	3.16886	0.113333	0.233014	2.55469
1.09	1	9	0	27	1	casp	0.57	0.9	1.7	2.9	0.45	0.5	0.8	1.76	2.22	6.6	0.05	0.41	2.435	0.303333		6.62458	0.733366	13.9485	0.0449665	0.0654194	3.20103	0.110039	0.197752	2.21024
1.1	1	10	0	30	1	shpl	0.58		0.2	2.1	1.07	1.3	0.63	1.23	1.67	7.1	0.23		1.435	0.326667	223.377	4.66667	0.378897	10.8297	0.0329739	0.057766	3.63247	0.0813244	0.143304	2.53023
1.11	1	11	0	33	1	maod	0.6			1.1	0.64	0.62	0.66	0.6	0.75	2.63			0.59	0.8	137.038	13.9563	0.594573	11.0503	0.0302875	0.0513588	3.79019	0.0563397	0.0932348	2.90136
1.12	1	12	0	39	1	pead	0.65	1.36	2.9	3.5	0.94	0.82	1.71	2.27	3.61	7.2		1.74	1.875	0.836667	173.927	9.85207	0.793886	13.0621	0.0356946	0.0728292	3.93355	0.0522374	0.0866233	3.17342
1.13	1	13	0	42	1	shov	0.52	0.94	1.5	3.1	0.4	0.57	0.64	1.79	3.57	6.3	0.17	1.45	1.555	0.6	164.625	5.03123	0.679962	15.4109	0.0434709	0.0906453	3.85948	0.0463596	0.0813236	3.34953
1.14	1	14	0	45	1	shfx	0.62	2.76	3.9	6	0.65	1.3	2.21	4.05	5.74	9.4	0.65	3.34	2.745	0.753333	169.668	6.65364	0.715681	16.3166	0.0504134	0.117746	4.68067	0.0523046	0.111478	4.37137
1.15	1	15	0	48	1	casp	0.57	1.15	2.4	3.7	0.65	0.69	0.65	1.95	3.24	7.4	0.04	0.99	1.125	0.316667	155.898	4.58396	0.625311	14.6388	0.055745	0.143641	4.82297	0.0626749	0.152629	5.17462
1.16	1	16	0	51	1	baan	0.7	1.03	1.8	3.6	0.36	0.57	0.97	1.98	2.72	7.1	0.21	1.46	1.37	1.045	147.204	9.28396	0.524767	10.1667	0.0572488	0.137391	3.54787	0.0640277	0.15409	3.99945
1.17	1	17	0	54	1	pato	0.51	1.43	2.1	3.2	0.47	0.79	1.26	2.1	3.88	10.5	0.32	1.64	2.01	1.13333	222.145	7.41228	0.701754	14.1862	0.0517053	0.112092	3.41672	0.052083	0.105472	3.2231
1.18	1	18	0	57	1	inpa	0.8	0.53			0.55			1.83		5.9		1.63							0.0448544	0.0960035	3.91878	0.0440186	0.0825741	3.59259
1.19	1	19	0	60	1	dico	0.95		1	2.1	0.35	0.68	0.9		2.48	5.46	0.33		1.035	0.436667	189.738	9.11283	0.694311	15.6365	0.0406811	0.0953628	4.17854	0.0424847	0.0850345	3.76696
1.2	1	20	0	63	0	basp	0.7				0.65														0.0424858	0.0881049	3.89553	0.0391394	0.0726369	3.72415
2.01	2	1	10	0	1	shle	0.47	6.45	8.5	12.2	0.92	1.81	3.31	7.1	8	6.4	0.89	5.45	0.845	1.72667	144.93	4.38495	0.950314	15.5379	0.0506026	0.070428	3.44096	0.147239	0.283941	2.02551
2.02	2	2	10	3	1	dico	0.95	3.05	4.9	6	0.36	1.4	2.21	3.94	5.6	5.7	1.04	2.98			138.605	5.89028	0.588099	8.68898	0.0675377	0.134133	3.93998	0.10448	0.198608	2.88256
2.03	2	3	10	6	1	baan	0.7			2.1	0.4	0.55	0.55	0.53	1.29	7.6	0.15		1.28	0.93	144.465	8.03979	0.752062	9.35953	0.0936265	0.185787	3.29294	0.0908128	0.160115	3.03719
2.04	2	4	10	9	1	shpl	0.58	8.99	11	13.1	1	3.33	5.6	6.7	8.8	6.9	2.33	4.58	0.8	0.19	146.988	3.96291	0.639336	12.4793	0.0846039	0.135002	2.6	0.10673	0.159986	2.30651
2.05	2	5	10	12	1	shov	0.52	3.99	5.6	8.7	0.56	1.7	3.98	6.3	6.3	6.1	1.14	4.68	0.435	0.61	143.853	4.26983	0.6794	10.3578				0.0988036	0.127947	2.35807
2.06	2	6	10	15	1	shlt	0.96	2.75	3.8	5	0.56	1.17	1.66	2.94	4.01	6.26	0.61	2.05	0.915	0.310667	194.743	4.83744	0.517241	10.8916				0.0804715	0.0998552	2.51946
2.07	2	7	10	18	1	pato	0.51	2	3.9	6	0.41	0.86	1.54	2.88	5.26	10.2	0.45	2			179.511	4.77464	0.68103	11.3175	0.0555655	0.105325	3.73942	0.068421	0.101318	2.75218
2.08	2	8	10	30	1	inpa	0.8	0.7	1.1	2.6	0.91	0.99	1.57	1.71	2.3	6	0.08	1.05	1.65		248.842	12.3277	1.29371	21.7083	0.0655361	0.169804	5.11765	0.0711167	0.162451	4.15361
2.09	2	9	10	33	1	baan	0.7	1.74	2.5	4.8	0.45	1.05	1.88	1.87	3.18	6.01	0.6	1.37	3.28	1.08667	137.09	10.9322	0.536847	8.73597	0.0871973	0.206681	3.22695	0.0999532	0.217457	2.92949
2.1	2	10	10	36	1	shle	0.47	1.06	2.4	4	0.95	1.34	1.93	2.4	3.59	5.16	0.39	1.53	2.87	1.46333	197.275	5.0845	0.661516	13.4235	0.0804792	0.178819	2.93658	0.100442	0.220039	2.53583
2.11	2	11	10	39	1	pela	0.65	1.7	3.8	6.5	0.79	1.25	0.99	3.24	3.65	4.3	0.46	2.88	1.805	5.13333	196.921	9.62302	0.664683	20.1736	0.0587291	0.1287	3.6817	0.081334	0.163907	2.61996
2.12	2	12	10	42	1	shbe	0.51	3.9	3.8	4.9	0.93	2.14	3.85	4.57	4.35	6.3	1.21	3.56	1.34	1.93333	199.236	3.3999	0.445689	10.112	0.0456435	0.0982644	5.47999	0.062438	0.114594	3.48076
2.13	2	13	10	48	1	hesp	0.78	2.16	2.9	4	1.11	1.29	2.28	3.11	4.38	4.51	0.18	1.41	1.325	0.695					0.0587557	0.12327	5.41808	0.0818951	0.153364	3.04501
2.14	2	14	10	51	0	shfx	0.62				0.88	1.42	2.16			7	0.54								0.0474074	0.0883569	4.58788	0.0756065	0.124728	3.05589
2.15	2	15	10	54	1	disp	0.76	0.17	0.4	1.6	0.51	0.48	0.59	1.34	1.63	4.44		0.82	3.3	1.37333	208.243	24.9744	0.712722	16.6696	0.0513767	0.0875097	3.38559	0.0675649	0.0951972	2.72354
2.16	2	16	10	66	1	pead	0.65			1	1.2	1.13	1.12	1.03	1.03	4.15			2.545	0.983333		12.6981	0.875061	16.4123	0.0221566	0.0314789	9.70245	0.0423361	0.0688653	8.36294
2.17	2	17	10	69	1	shpu	0.53			0.7	0.46	0.65	0.72	0.87	0.91	5.5	0.19				171.291	7.63787	0.588092	13.7823	0.0279232	0.0387448	9.59272	0.0514667	0.0787231	8.29532
2.18	2	18	10	72	1	shle	0.47	2.3	2.5	3.5	0.94	1.23	2.08	3.46	4.15	4.91	0.29	2.04	1.81	0.54	206.373	6.99854	0.780869	18.2723	0.0393882	0.0534136	3.59886	0.0645318	0.0870023	2.88852
2.19	2	19	10	75	0	shle	0.47				0.8	1.55					0.75								0.0482068	0.0757576	3.2139	0.0568815	0.062521	2.83843
2.2	2	20	10	78	1	pead	0.65	0.94	1.2	2	0.81	0.84	1.4	2.1	2.35	4.7	0.03	1.29			185.907	11.4132	0.662592	15.1589	0.0487925	0.0814935	3.18933	0.048599	0.0521263	2.98878
3.01	3	1	20	0	1	dico	0.95	2.95	4.1	5.6	0.38	1.22	2.08	3.92	4.2	4.99	0.84	3.33	2.6	1.28667	153.813	5.4668	0.751373	11.8872	0.0912625	0.20434	2.99614	0.117606	0.147129	2.16094
3.02	3	2	20	3	1	koex	0.831667	1.7	2.7	3.9	0.85	0.97	1.34	2.9	3.91	4.2	0.12	2.17	1.375	1.26333								0.112696	0.176188	2.21413
3.03	3	3	20	6	1	shpa	0.54	2.2	3	6.6	0.75	1.47	2.61	2.86	4.8	6.12	0.72	1.46	1.86	1.1	169.889	5.7869	0.911535	14.0714	0.0869731	0.170234	2.65348	0.108996	0.182576	2.20446
3.04	3	4	20	9	0	shxa	0.64				0.4	0.6					0.2								0.0768299	0.144905	2.74211	0.116824	0.194867	2.10578
3.05	3	5	20	12	1	pead	0.65				1.05	1.44	2			6	0.39								0.0614922	0.116779	2.99151	0.0966797	0.163421	2.34738
3.06	3	6	20	15	1	shlt	0.96				0.59	1.7	2.33	0.86		4.84	1.11								0.0540573	0.098279	3.16873	0.0735594	0.130908	2.7748
3.07	3	7	20	18	1	pela	0.65	0.33	1.6	2.6	1.05	0.52	0.6	1.62	3.96	5.91		1.19	1.35	0.453333	252.411	11.5087	0.672457	14.9727	0.0444138	0.0813597	4.68391	0.0377416	0.0523868	3.59903
3.08	3	8	20	21	1	casp	0.57	0.64	2.7	3	0.65	0.93	1.47	3.52	4.4	6.1	0.28	3.01	1.195									0.0489272	0.0632438	3.28937
3.09	3	9	20	24	1	shxa	0.64	0.26	1.1	2.8	0.35	0.38	1.15	2.2	3.04	5.23	0.03	1.32	1.075	0.196667	146.299	6.03122	0.719016	12.7625	0.0566762	0.0969859	3.38068	0.0649701	0.102778	3.21431
3.1	3	10	20	27	1	shlt	0.96	0.3	0.7	1.6	0.47	0.88	1.26	1.63	2.13	6.1	0.41	1.27	0.145	0.343333	194.432	4.51471	0.669118	13.299				0.0710527	0.132455	3.11865
3.11	3	11	20	30	0	shbe	0.51				0.91	1.12	0.52			6.1	0.21											0.0679764	0.136479	2.96502
3.12	3	12	20	33	1	wapi	0.87		0.4	1.7	0.39	0.51	0.69	1.24	1.57	6.4	0.12		0.71	0.126667	151.528	18.8471	1.12397	13.3719	0.0659901	0.145652	2.94456	0.068447	0.130531	2.92415
3.13	3	13	20	36	1	pama	0.48	1.5	2.2	3.2	0.61	0.89	2.37	3.27	3.69	5.15	0.28	2.99	1.775	0.41		4.28713	0.54148	10.1987				0.067134	0.130974	3.94249
3.14	3	14	20	39	1	shpu	0.53	0.4	0.6	2.2	0.7	1.09	1.26	1.78	2.21	6.46	0.39	1.3	1.125	0.59	127.682	6.80536	0.664754	10.9326	0.0573346	0.11527	4.01755	0.0640858	0.138713	4.40921
3.15	3	15	20	42	1	shpa	0.54	1.04	1.1	2	0.71	1.36	1.73	2.45	2.66	4.66	0.65	1.75	1.425	0.7	159.402	6.96098	0.660976	12.2878	0.0587289	0.104464	3.35653	0.0620438	0.12038	3.55667
3.16	3	16	20	45	1	pato	0.51	0.3	0.5		0.48	0.75	0.93	1.49	1.89	6.2	0.27	0.71	0.55	0.565	195.341							0.0500955	0.0653703	3.25776
3.17	3	17	20	48	1	shme	0.48	2.44	3.3	4.7	0.55	1.21	2.48	3.05	4.2	5.21	0.66	2.62	0.38	1.37667	156.617	5.96008	0.577471	12.2529	0.0485558	0.101864	5.25714	0.056936	0.0793778	4.96038
3.18	3	18	20	51	1	shfa	0.89	1.16	2.2	4	0.5	1.15	2.01	2.25	3.66	6	0.65	2.06	1.875	0.833333	174.732	3.38431	0.545141	10.3799	0.0554677	0.12014	5.66309	0.0637354	0.10602	6.75975
3.19	3	19	20	54	0	baan	0.7				0.37	0.58	0.12			5.1	0.21								0.065374	0.140298	4.97977	0.0770883	0.141013	4.80444
3.2	3	20	20	57	1	pela	0.65	0.3	1.4	3.1	0.8	1.93	3.3	1.79	3.88	6.7	1.13	1.19	1.325	0.73	232.45	14.0435	0.568463	14.1522	0.0784303	0.154164	2.79879	0.0661188	0.12255	2.98485
4.01	4	1	30	0	1	drla	0.7	0.45	1.4	3	0.85	1.2	1.54	1.55	3.27	5.76	0.35	0.77	1.645	0.49	136.139	6.41784	0.634998	11.2991	0.0866045	0.18325	3.15622	0.120635	0.242543	2.75674
4.02	4	2	30	3	1	drke	0.77	0.7	1.8	4	0.45	0.9	1.07	2	3.43	3.99	0.45	1.74	2	0.77	139.878	5.49558	0.547105	10.3631	0.0877868	0.176251	2.61872	0.112951	0.204033	2.29547
4.03	4	3	30	6	1	disp	0.76			1.5	0.32	0.3	0.41	0.23	0.99	3.7			0.505	0.256667	190.241	27.1475	0.866511	17.0164				0.0925654	0.162024	2.46787
4.04	4	4	30	9	1	hesp	0.78	0.83	1.2	2.3	0.85	1.02	1.49	1.7	1.87	5.21	0.17	0.8	0.825	0.496667	145.006	12.6886	0.775154	10.3427				0.0713776	0.110131	2.90665
4.05	4	5	30	12	0	shbe	0.51				0.7	1.07	1.52			5	0.37								0.0421687	0.083277	6.90033	0.0599867	0.0987371	3.61293
4.06	4	6	30	15	0	shma	0.4				0.6	0.63	1.1			2.33	0.03								0.0467754	0.102504	7.40149	0.0616849	0.141582	4.73377
4.07	4	7	30	27	1	basp	0.7	0.44	0.5	1.6	0.47	0.64	0.81	2.21	1.58	3.49	0.17	1.68	0.855	0.76	123.314	13.0966	0.454106	8.25121	0.0424528	0.0463173	3.3406	0.0507415	0.073571	3.38606
4.08	4	8	30	30	1	shfx	0.62	1.25	1.6	3.3	0.73	1.3	2.01	2.27	2.6	4.99	0.57	1.79	1.845	0.573333	130.062	8.37341	0.726073	13.1212	0.0395111	0.0542754	3.56535	0.0557057	0.0986514	3.93631
4.09	4	9	30	36	1	shsp			0.3	2.4	0.64	0.88	0.74	0.87	1.84	5.4	0.24		0.625	0.336667		3.40931	0.523763	8.70029	0.0781859	0.127139	3.3856	0.0808308	0.170456	3.52855
4.1	4	10	30	39	1	casp	0.57	2.35	3.8	5	0.66	0.73	1.35	3.29	5.4	4.95	0.07	2.22	1.935	0.32		6.97408	0.772682	12.9212	0.0792111	0.129431	3.07307	0.0827523	0.17565	3.18241
4.11	4	11	30	42	1	shfx	0.62		0.5	2.6	0.68	0.99	1.27	0.63	1.52	4.38	0.31		0.6	0.276667	174.558	7.714	0.804057	13.8743	0.0732741	0.113872	2.86666	0.104166	0.181691	2.62452
4.12	4	12	30	45	1	basp	0.7	1.03	2	3.2	0.41	0.45	0.55	2.06	2.72	4.35	0.04	1.67	1.18	0.21	134.343	7.25783	0.325301	5.63855	0.0747675	0.109425	2.61036	0.117837	0.187521	2.17347
4.13	4	13	30	48	1	koex	0.831667				0.57														0.0662096	0.113568	2.74278	0.0932068	0.151691	2.36073
4.14	4	14	30	51	1	pasm	0.67		1	1.7	0.57	0.46	0.69	0.73	1.49	4.13			0.95	0.3	213.894	6.35602	0.769231	13.1509	0.0544424	0.103343	6.5466	0.0641552	0.110397	2.74864
4.15	4	15	30	54	1	drke	0.77			1.2	0.46	0.5	0.7	0.93	1.22	7.8	0.04		1.585	0.403333	158.515	8.47303	0.809249	10.3131	0.0461388	0.0957167	8.91282	0.0467027	0.0921575	4.22481
4.16	4	16	30	57	1	hesp	0.78	0.8	1.1	2	0.73	0.8	1.26	1.47	1.83	5.9	0.07	1.17	0.675	1.17	187.862	15.4054	0.926641	11.8678	0.0493309	0.108277	5.57301	0.0480646	0.0886034	4.55773
4.17	4	17	30	60	1	drke	0.77	0.35	0.9	2.4	0.45	0.51	0.49	1.35	2.25	4.68	0.06	0.77	1.435	0.87	155.273	5.98103	0.728907	9.68547	0.0566952	0.106814	3.23809	0.0440702	0.0692315	3.57202
4.18	4	18	30	66	1	casp	0.57			1.6	0.45	0.48	0.51	0.75	0.67	4.8	0.03		0.71	0.0866667	237.041	4.57157	0.737195	14.9449	0.0401395	0.0569016	3.34412	0.0547449	0.072114	3.00895
4.19	4	19	30	69	1	wapi	0.87			1.1	0.55	0.52	0.39	0.48	0.52	5.4			0.245	0.9		18.8928	0.910224	13.1322				0.0615231	0.0770362	2.8323
4.2	4	20	30	75	1	koex	0.831667	0.73	1.2	2.2	0.57	0.77	1.34	2.21	3.22	4.6	0.2	1.71	1.13	0.846667					0.0497179	0.0639381	3.22336	0.0612678	0.108586	3.55674
5.01	5	1	40	0	1	pead	0.65	1.5	1.8	2.6	0.87	1.05	2.47	2.68	3.24	4.39	0.18	1.83	0.695	0.38	206.705	9.35116	0.827142	13.8385	0.0485044	0.107169	6.74156	0.0645383	0.154021	3.46549
5.02	5	2	40	3	1	dico	0.95	0.37	0.6	2	0.37	0.57	0.92	1.63	1.97	4.56	0.2	1.38	0.705	0.293333	203.078	6.12631	0.599204	11.6459	0.0552439	0.115777	5.77745	0.0684248	0.162185	3.53199
5.03	5	3	40	6	0	dico	0.95				0.39	0.56				4.42	0.17					3.83234	0.578842	13.1886	0.0614229	0.130795	3.30524	0.070663	0.171884	3.70498
5.04	5	4	40	9	1	shov	0.52	0.76	1.4	3.2	0.39	0.56	1.55	2.42	3.42	5.14	0.17	1.9	1.18	0.355	185.362	3.30827	0.512218	9.9906	0.0534801	0.118989	3.70822	0.0618436	0.147708	4.7612
5.05	5	5	40	12	1	shma	0.4	2.9	4.5	6.7	0.82	1.55	2.67	4.3	4.71	6.6	0.73	3.44	2.81	1.22667	134.53	3.15686	0.553922	13.1225	0.0467914	0.104623	4.44008	0.0564209	0.12954	5.50125
5.06	5	6	40	15	0	shpu	0.53				0.61	0.87	0.78			4.02	0.26								0.0421558	0.0964517	4.85983	0.0600243	0.136969	5.01635
5.07	5	7	40	18	1	shlt	0.96	2.35	3.3	4.5	0.48	1	2.73	3.78	3.99	4.48	0.52	3.31	2.68	1.18333	178.295				0.040125	0.0977242	4.64376	0.053056	0.114035	4.27942
5.08	5	8	40	21	1	pasm	0.67	0.45			0.45	0.7	1.64	1.38		4.91	0.25	0.55	0.92	0.815					0.0409748	0.102953	4.37255	0.0505087	0.108368	3.87827
5.09	5	9	40	24	0	basp	0.7				0.45	0.69	0.98			4.36	0.24											0.0682476	0.17827	4.04178
5.1	5	10	40	27	1	disp	0.76			0.9	0.51	0.52	0.45		0.61	4.57	0.01				125.014	11.9865	0.884558	16.3318	0.0798748	0.198531	4.82666	0.0904886	0.221819	3.9309
5.11	5	11	40	30	1	drke	0.77	2.28	4.3	6.2	0.5	1	1.56	3.06	6.1	4.61	0.5	2.76	2.865	0.92	132.901	5.571	0.714995	11.8818	0.0683501	0.140891	4.4416	0.0712425	0.137829	3.65416
5.12	5	12	40	33	1	shov	0.52	4.06	6.8	9	0.7	1.6	3.34	6.15	7.43	4.79	0.9	5.2	3.51	1.07333	122.594	2.49702	0.493731	12.2936	0.0882827	0.150305	2.6051	0.0327063	0.0441722	3.80644
5.13	5	13	40	36	1	drla	0.7	3	4.1	6	0.9	2.09	3.67	4.5	4.15	3.75	1.19	3.83	2.905	1.25	139.369	6.97211	0.751992	10.5976	0.0753844	0.117896	2.80768	0.0326202	0.0479279	3.811
5.14	5	14	40	39	1	koex	0.831667	0.8	1.3	2.1	0.88	1	1.14	2.58	3.93	3.28	0.12	1.89	0.9	0.796667					0.0644256	0.0870827	2.89654	0.0462112	0.07479	3.47086
5.15	5	15	40	42	1	koex	0.831667	0.7	1.2	2	0.76	0.78	1.52	2.33	3.18	4.76	0.02	1.73	0.875	0.353333					0.0618336	0.0854116	2.94554	0.0444873	0.06851	3.47492
5.16	5	16	40	45	1	wapi	0.87	0.9	1	2	0.7	1.2	1.65	2.34	2.32	6.1	0.5	1.84	1.2	0.163333		14.9234	0.951557	14.6416	0.0504153	0.0773221	3.14587	0.0341572	0.0536802	3.77548
5.17	5	17	40	48	0	disp	0.76				0.4	0.42				4.38	0.02								0.0483132	0.0746158	3.27484	0.0320414	0.0507332	3.92429
5.18	5	18	40	51	1	shxa	0.64	0.92	1.1	2.1	0.55	0.83	1.36	2.51	2.74	3.99	0.28	2.11	1.03	0.43		5.21567	0.850273	13.1582	0.0525299	0.0756053	3.33854	0.038643	0.0639941	3.84135
5.19	5	19	40	54	1	shpu	0.53	2.66	3.3	4	0.57	1.63	2.3	3.7	4.22	5.54	1.06	2.89	2.315	0.94		5.12291	0.811209	13.4562	0.0527862	0.0956194	4.79905	0.0402055	0.072884	5.15235
5.2	5	20	40	57	1	shpu	0.53	1.58	1.1	3	0.58	0.64	1.33	1.74	1.95	4.6	0.06	1.62	1.685	1.05667	126.611	4.9336	0.523856	12.2725	0.0464982	0.101209	4.98137	0.0407002	0.0787061	7.73638
6.01	6	1	50	0	1	shma	0.4	4.54	6.2	9	1.07	1.82	3.68	4.59	6.87	4.8	0.75	2.87	1.95	0.826667	147.381	4.25501	0.537372	12.384	0.083065	0.226844	4.11174	0.0607006	0.102893	3.56196
6.02	6	2	50	3	1	drla	0.7	1.9	4	7	0.52	0.92	2.34	3.15	6.18	4.38	0.4	2.07	1.35	0.756667	129.595	6.40695	0.590571	11.1216	0.113105	0.305378	3.24557	0.0620076	0.125487	4.1588
6.03	6	3	50	6	1	drke	0.77	0.8	2.2	4.6	0.6	0.85	1.04	1.66	3.29	5.1	0.25	1.3	1.15	0.586667	109.799	6.75162	0.654673	11.4943	0.129676	0.345572	2.89715	0.0688697	0.172767	4.84843
6.04	6	4	50	9	1	shsp					0.71	0.74	0.76	0.83		1.66	0.03								0.121466	0.327783	3.14889	0.0854215	0.222195	4.12133
6.05	6	5	50	12	0	shbe	0.51				0.95	1.67	3.28			4.4	0.72								0.104813	0.271246	2.98667	0.108864	0.261809	3.11234
6.06	6	6	50	18	1	drla	0.7	1.15	2.1	3.7	0.6	1.36	1.62	2.85	3.57	4.38	0.76	2.35	2.35	0.853333	157.239	6.37401	0.835813	10.3373	0.0659758	0.131574	3.07417	0.0978856	0.205495	2.48131
6.07	6	7	50	21	1	siir	0.48				0.29	0.55	0.72	0.8		2.95	0.26								0.0425123	0.0654596	3.90773	0.0832305	0.161713	2.61822
6.08	6	8	50	24	1	dico	0.95				0.36	0.47	0.53	0.7		4.36	0.11								0.0425123	0.0654596	3.90773	0.0725743	0.130865	2.76485
6.09	6	9	50	27	1	pela	0.65	1.2	1.4	2.2	1.1	1.3	1.92	2.84	2.88	4.99	0.2	1.14	1.705	0.623333	259.848	11.4001	0.769806	15.8894	0.0377842	0.0666835	6.25629	0.0481338	0.0881687	6.63606
6.1	6	10	50	30	0	maod	0.6				0.85	1.06					0.21								0.0380014	0.0793906	7.67853	0.0373225	0.0791762	8.82544
6.11	6	11	50	33	1	shlt	0.96	1.04	0.8	2.2	0.62	1.65	2.71	2.06	2.6	4.48	1.03	1.45	1.12	0.36	189.731	3.98334	0.541401	11.0289	0.047493	0.106982	5.83802	0.0474654	0.102742	5.75094
6.12	6	12	50	36	1	shov	0.52	1	1.5	3	0.52	0.94	1.59	2.67	3.35	5.3	0.42	2.37	2.3	1.09667	199.62	3.86761	0.628842	12.2175	0.0521747	0.104711	3.75544	0.0443274	0.0865816	3.84849
6.13	6	13	50	39	1	shfa	0.89	2.16	2.9	3.2	0.81	1.3	3.03	4.58	5.95	5.55	0.49	3.93	1.5	1.29667	134.757	4.69298	0.621345	10.2339	0.0509906	0.0946513	3.2847	0.0394381	0.0721452	3.63727
6.14	6	14	50	42	1	dusp	0.61	0.26	1.1	7.4	0.76	0.98	1.07	2.28	2.13	3.8	0.22	1.43	1.1	0.873333	202.136	12.5486	0.750623	13.0524	0.0457572	0.0957321	3.49223	0.0435011	0.0773652	3.88536
6.15	6	15	50	45	1	hesp	0.78	0.44		1.5	0.81	1.07	1.38	1.68	0.98	4.37	0.26	1.26	0.9		213.832	15.8841	0.859528	14.8772	0.0426241	0.0905244	4.55675	0.0436066	0.0806982	4.61032
6.16	6	16	50	51	1	casp	0.57	2.2			0.52	0.67	0.71	2.01		4.75	0.15	0.94							0.0476863	0.0946285	3.89516	0.0499776	0.101064	4.24282
6.17	6	17	50	54	0	pasm	0.67				0.63	0.55	0.8			4.09									0.0472645	0.091728	4.18394	0.0568601	0.0977347	3.41326
6.18	6	18	50	57	1	pela	0.65	3	3.8	4.9	1.05	2.36	3.93	5.3	6.15	4.68	1.31	4.35	2.255	0.866667	205.998				0.0533492	0.115897	4.52802	0.0513121	0.0851709	4.09974
6.19	6	19	50	60	1	shsp		0.1			0.87	1.49	0.82	1.51		4.15	0.62	1.13							0.06511	0.128672	3.36632	0.0466201	0.0793545	3.98811
6.2	6	20	50	66	1	shpa	0.54				1.07	0.99	0.55	0.89		3.38									0.0394789	0.059095	3.75344	0.0295279	0.0659707	4.69313
7.01	7	1	60	0	1	dico	0.95	2	2.8	4.5	0.33	0.95	1.39	3.04	3.88	3.04	0.62	2.74	2.05	0.846667	146.613	7.42331	0.865975	13.6527	0.085066	0.180024	3.68052	0.0984311	0.153754	2.85465
7.02	7	2	60	3	1	shfa	0.89	1.35	2.7	4	0.6	0.85	1.71	3.5	3.98	3.91	0.25	2.8	1.95	0.91	128.35	4.99751	0.543641	9.99501	0.0810092	0.193938	3.77125	0.110236	0.194663	2.63531
7.03	7	3	60	6	1	dico	0.95	1.55			0.4	0.89	1.76	2.84		4.64	0.49	2.31	1.425	0.643333					0.0788655	0.205716	3.79015	0.0921494	0.178059	3.8226
7.04	7	4	60	9	0	pama	0.48				0.64														0.0750005	0.203597	3.56341	0.0647981	0.152461	4.56744
7.05	7	5	60	12	1	casp	0.57	2	3.2	4.1	0.48	0.73	1.68	3.07	4.77	3.17	0.25	2.71	1.675	0.29	130.41	2.81487	0.455647	9.69462	0.0672371	0.180395	3.43302	0.0533635	0.125824	3.77748
7.06	7	6	60	15	1	dico	0.95	0.4			0.31	0.89	1.4	1.74		5.3	0.58	1.28	0.675						0.055681	0.113441	3.1529	0.0412355	0.0667285	3.47694
7.07	7	7	60	18	1	pato	0.51	0.74	0.8	1.5	0.54	1.11	1.62	2.57	2.55	4.08	0.57	2.09	1.05	0.296667		5.76563	0.674545	12.6489	0.039041	0.0570118	5.69131	0.0333282	0.03792	6.43971
7.08	7	8	60	21	1	koex	0.831667	0.66	0.9	1.8	0.85	0.84	1.48	2.41	2.81	3.8		2.03	1.085	0.26					0.0305762	0.0580396	8.05492	0.0304272	0.0425356	8.29936
7.09	7	9	60	24	1	koex	0.831667	1.57	1.9	2.3	0.74	1.18	2.18	3.51	4.23	3.35	0.44	2.65	1.2	0.8					0.0314992	0.0719904	8.43382	0.0295064	0.0495293	7.06168
7.1	7	10	60	27	1	baan	0.7	1.46	1.6	2.4	0.32	0.77	1.59	2.32	2.92	3.15	0.45	1.83	1.125	0.806667	123.203	7.53255	0.583281	10.5894	0.0360474	0.0801093	6.81036	0.027554	0.0550977	6.11737
7.11	7	11	60	30	1	drla	0.7	3.03	4.4	5.2	0.97	2.66	3.54	5.67	5.94		1.69	4.81	2.675	1.11667	149.4	7.89729	0.731589	11.6134	0.0398841	0.0895351	4.51846	0.0321766	0.0710854	4.79086
7.12	7	12	60	33	1	koex	0.831667	1.6	2.5	3.2	0.62	0.9	2.08	3.48	4.25	4.71	0.28	3.18	1.925	0.82					0.0405344	0.0983227	4.43856	0.0378034	0.0926677	4.46962
7.13	7	13	60	36	1	basp	0.7	1.34	2	3.5	0.65	1.02	1.48	2.46	3.09	4.85	0.37	1.36	1.675	0.513333	109.01	10.9657	0.473201	7.97682	0.0477349	0.112689	4.19658	0.0430944	0.106129	4.10615
7.14	7	14	60	39	1	disp	0.76		0.5	2.2	0.6	0.65	0.6	0.74	1.94	3.81	0.05		0.73	0.426667	157.455				0.0532636	0.113769	3.56778	0.052176	0.119292	3.42539
7.15	7	15	60	42	1	casp	0.57	2.66	3.7	4.2	0.46	0.77	1.67	4.08	4.68	3.68	0.31	3.36	1.405	0.29	143.236	4.50169	0.623495	13.1584	0.0526754	0.105635	3.11122	0.0447819	0.097631	3.42621
7.16	7	16	60	45	1	shbe	0.51	4.8	5.6	7	0.82	1.4	3.4	5.81	6.88	4.46	0.58	5.11	3.4	1.43	164.97	3.37857	0.501697	11.1973	0.04666	0.0881788	3.30988	0.0309113	0.0664368	4.08851
7.17	7	17	60	48	1	shlt	0.96	1.24	0.8	2		1.15	3.11	2.34	2.48	4.2	1.15	2.01	2.1	0.843333	191.382	4.28074	0.786461	15.2115	0.0440551	0.0737293	3.26315	0.03034	0.0651655	4.00876
7.18	7	18	60	51	1	pela	0.65	4.01	4.6	5.2	1.07	2	3.29	5.16	7.5	4.04	0.93	4.73	4	1.16333	219.005				0.0358801	0.0549474	5.87193	0.0319663	0.0663721	4.20306
7.19	7	19	60	54	1	shsp		1.3	1.8	3	0.73	1.03	1.76	2.42	3.72	3.8	0.3	1.83	2.05	1.04667	179.952	3.81352	0.557474	11.6576	0.0430583	0.0708522	5.92687	0.0406023	0.0743332	4.30925
7.2	7	20	60	57	1	shlt	0.96	2.24	3.3	4.4	0.5	1.27	2.31	3.56	5	4.54	0.77	2.98	2.85	1.29333	179.188	3.33996	0.449801	10.338	0.0590068	0.101322	3.17382	0.0484669	0.0835653	3.75495
8.01	8	1	70	0	1	inpa	0.8			0.5	0.57	0.66	0.4	0.37	0.46	4.36	0.09		0.305	0.153333					0.0388499	0.0317794	3.57599	0.0417126	0.0658263	4.06881
8.02	8	2	70	3	1	pead	0.65			1.3	1.26	1.21	1.25	1.26	1.24	2.55		0.18	0.62	0.586667		10.4043	0.825937	15.1282	0.0380827	0.0344509	3.62443	0.0378155	0.0737215	5.1189
8.03	8	3	70	6	1	shpl	0.58	2.3	2.9	3.6	0.8	1.58	2.82	4.37	5	4.46	0.78	3.59	2.57	0.713333	212.803	5.40447	1.02233	12.6154	0.0327523	0.0532599	5.18505	0.0370177	0.0764055	4.59029
8.04	8	4	70	12	1	pama	0.48	2.1	2.7	3.6	0.62	1.59	2.71	4.15	4.82	3.06	0.97	3.67	1.965	0.96	167.803	7.34413	1.14875	17.516	0.052553	0.114555	4.16002	0.0453946	0.0903049	3.85154
8.05	8	5	70	15	1	shsp		1.01	1.3	2.3	0.73	0.84	1.53	2.53	2.97	3.62	0.11	2.03	1.36	0.603333	170.741	7.6548	0.677718	12.0965	0.0563206	0.0988776	3.17274	0.0487571	0.0779489	3.4011
8.06	8	6	70	27	1	shpa	0.54	0.64	0.7	1.1	0.79	1.21	1.55	2	1.93	4.2	0.42	1.16	1.07	0.383333	187.195	8.55166	0.763717	13.2032	0.0551057	0.105838	3.44483	0.0484086	0.0953862	3.39883
8.07	8	7	70	30	1	inpa	0.8	0.14			0.92	1.2	1.27	1.42		2.94	0.28	0.18							0.0588612	0.102868	3.01028	0.0494596	0.0914237	3.11801
8.08	8	8	70	36	0	hofe	0.64				0.29	0.31					0.02								0.0524449	0.0875497	2.99893	0.0409261	0.0732349	3.3287
8.09	8	9	70	39	1	hesp	0.78	0.53			1.03	1.22	1	1.42		2.78	0.19	0.74							0.0464951	0.0742089	3.24086	0.0525969	0.0809255	2.96302
8.1	8	10	70	42	1	drke	0.77				0.59	0.65	0.73	0.49		3.04	0.06								0.0499685	0.0755396	3.27866	0.0553465	0.0781483	2.94943
8.11	8	11	70	45	1	hofe	0.64	0.33	0.6	1.5	0.29	0.76	1.34	1.85	2.48	2.42	0.47	1.67	1.09	0.723333	235.211				0.0534697	0.0853094	3.14053	0.0506152	0.0837847	3.09323
8.12	8	12	70	48	1	pama	0.48	0.44	0.4	0.9	0.6	0.98	1.28	1.79	1.86	3.81	0.38	1.25	1	0.466667	196.838	8.39401	0.947631	16.5137	0.0537821	0.0850312	3.08984	0.0511331	0.0910651	3.13618
8.13	8	13	70	54	1	pama	0.48				0.5	0.65	0.86	0.99		2.52	0.15								0.0439583	0.060639	3.83532	0.0453725	0.0607561	3.44555
8.14	8	14	70	57	1	shpu	0.53				0.54	0.52	0.61	0.61		4.54									0.0426022	0.066743	3.99579	0.0416279	0.0662438	3.56114
8.15	8	15	70	60	1	baan	0.7				0.43	0.46	0.52	0.73		3.6	0.03								0.0483395	0.0770301	3.60918	0.0486482	0.0828842	3.45506
8.16	8	16	70	63	1	shfx	0.62				0.69	0.68	0.68	0.74		4.32									0.0544653	0.103747	3.37742	0.0529186	0.101066	3.38203
8.17	8	17	70	66	1	basp	0.7				0.7	0.73	0.8	0.82		3.17	0.03								0.0501968	0.0980426	3.48205	0.0464136	0.0938855	3.49188
8.18	8	18	70	75	1	mapa	0.49		0.9	2	1.02	1.05	1.12		1.55	2.84	0.03		0.9		124.903	9.74409	0.551181	8.125	0.0535472	0.0811135	3.74438	0.0451364	0.0649974	3.59431
8.19	8	19	70	78	1	casp	0.57	0.99	1.3	2	0.51	0.55	0.59	1.55	1.87	3.01	0.04	1.04	0.9	0.23		7.40833	0.79782	14.4103	0.057536	0.0908635	3.22368	0.0432286	0.0656905	3.32419
8.2	8	20	70	81	0	hofe	0.64				0.3	0.32					0.02				157.335				0.0543004	0.0969866	3.42913	0.0387771	0.0678423	4.3646
9.01	9	1	80	0	0	dusp	0.61				0.75	0.81	0.98			4.4	0.06								0.0469328	0.0639952	3.50573	0.0529673	0.0972882	3.24071
9.02	9	2	80	3	1	dusp	0.61	0.7	0.1	2	0.91	0.92	0.9	1.32	1.42	4.25	0.01	0.48	1.225	0.523333	216.906	12.8613	0.953771	16.2968	0.05033	0.0639896	3.28843	0.0461155	0.0819933	3.27933
9.03	9	3	80	6	0	shle	0.47				0.91	1.07					0.16								0.0448113	0.0574359	3.48273	0.039941	0.0678593	3.38813
9.04	9	4	80	9	1	casp	0.57			1.2	0.64	0.77	0.84	1.06	1.19	3.66	0.13		0.74	0.7					0.0412153	0.0553501	3.52521	0.0442909	0.0764282	3.32364
9.05	9	5	80	12	1	siir	0.48			0.8	0.5	0.45	0.46	0.35	0.64	3.66			0.3	0.25	258.211	8.47298	0.803173	12.6673	0.0423767	0.0471043	3.41537	0.0524505	0.0688064	3.10122
9.06	9	6	80	15	1	shov	0.52	0.72	1.1	3	0.44	0.7	1.51	2.24	2.49	2.97	0.26	1.78	1.325	0.443333	169.821	4.70676	0.690855	13.2157	0.0510044	0.0436432	3.17164	0.048576	0.0480241	3.12682
9.07	9	7	80	18	1	pasm	0.67			0.8	0.45	0.46	1.12	0.56	0.83	3.49	0.01		0.39	0.38	208.494	4.65585	0.803835	12.3353	0.0483274	0.0391702	3.12569	0.0359729	0.0270552	3.38151
9.08	9	8	80	24	1	shma	0.4	0.58	1.1	2	0.86	0.98	1.12	1.58	1.8	3.7	0.12	0.78	1.405	0.59	152.664	6.83103	0.47741	9.80561	0.0388485	0.0596309	3.80973	0.0338237	0.0415363	3.59897
9.09	9	9	80	27	1	shle	0.47	0.8	0.8	1.5	0.9	1.18	1.5	2.08	1.98	2.57	0.28	1.18	1.225	0.573333	210.548	6.43684	0.764224	15.487	0.0396151	0.0686767	3.6594	0.0367867	0.0475312	3.36152
9.1	9	10	80	30	1	shbe	0.51		0.1	1.1	0.85	0.95	1.01	1.3	1.4	3.2	0.1	0.69	1.025	0.396667	176.915	3.45776	0.567289	11.5029	0.0402674	0.0620968	3.43039	0.0329709	0.0411788	3.45876
9.11	9	11	80	33	1	shbe	0.51			1	0.75	0.89	0.99	1.01	1.12	2.98	0.14		0.7	0.283333	183.54	2.83094	0.431334	8.1408	0.0406014	0.0550621	4.06347	0.0330775	0.0397291	3.46138
9.12	9	12	80	39	1	hofe	0.64	0.2	0.2	1.1	0.67	0.8	0.98	1.62	1.89	2.43	0.13	1.26	1.13	0.626667	266.485				0.0353767	0.0585218	5.08066	0.0383649	0.054285	5.40425
9.13	9	13	80	42	1	shov	0.52	0.96	1.1	2.8	0.46	0.81	1.53	2.45	2.7	2.99	0.35	2.11	1.55	0.483333	177.143	3.79612	0.621359	12.3592	0.0346877	0.0707018	6.61167	0.0443996	0.0810779	6.38044
9.14	9	14	80	48	1	drke	0.77	0.7	0.8	1.4	0.54	0.7	1.12	1.81	1.81	2.17	0.16	1.41	0.92	0.49	146.612	6.34672	0.695397	11.8413	0.0349502	0.0774324	4.34361	0.0444573	0.0886271	3.37618
9.15	9	15	80	51	1	shxa	0.64	0.14		1.1	0.25	0.57	0.79	1.38	1.28	3.76	0.32	1.13	0.775	0.35	143.186	5.64609	0.641273	14.1996	0.0434438	0.097222	3.73206	0.0372227	0.0739715	3.40567
9.16	9	16	80	54	1	maod	0.6	0.6	0.6	2.1	0.77	1.04	1.51	1.61	1.62	3.16	0.27	1.13	0.875	1.1	131.699	11.6167	0.409003	9.2304	0.0397486	0.0746734	4.58873	0.0348105	0.0564915	4.25673
9.17	9	17	80	57	1	siir	0.48		0.1	1.1	0.7	0.74	0.7	1.11	1.44	2.87	0.04		0.9	0.343333	202.144	9.00839	0.685742	14.1885	0.0396227	0.0642913	4.81127	0.0404357	0.053282	4.22279
9.18	9	18	80	60	1	shsp		0.34	0.5	1.6	0.67	0.85	0.99	1.67	2.06	5	0.18	0.92	0.95	0.36	187.566	5.5041	0.5041	10.8201	0.0374105	0.0636883	4.97065	0.0352106	0.0477484	4.05741
9.19	9	19	80	63	1	inpa	0.8			0.8	0.98	1.02	0.8	0.96	0.98	3.3	0.04								0.0346778	0.0681975	5.03743	0.0350094	0.0646451	4.2435
9.2	9	20	80	66	1	shma	0.4	0.64	1	1.8	0.98	1	1.05	1.76	1.95	3.26	0.02	1.4	0.8	0.526667	155.96	4.68064	0.543637	11.1458	0.0380483	0.0690947	3.70855	0.0436823	0.0836807	3.74449
10.01	10	1	90	0	1	hofe	0.64	1.2	3	5	0.17	0.56	1.11	3.05	4.32	3.56	0.39	2.78	2.525	1.26333	184.21	11.3342	0.702033	13.8691	0.052469	0.139245	4.89401	0.0835705	0.17482	3.84015
10.02	10	2	90	3	1	dico	0.95	0.34	0.9	2	0.27	0.63	0.67	1.84	2.65	2.99	0.36	1.54	0.975	0.313333	182.595	6.7192	0.990926	15.1671	0.0585299	0.153426	5.60658	0.0908112	0.192535	4.75149
10.03	10	3	90	6	1	shme	0.48	0.58	2.5	4.1	0.6	0.69	0.68	2.53	3.68	3.27	0.09	2.34	1.75	0.97	150.888	4.60168	0.63335	13.0727	0.0620909	0.160595	5.3985	0.0709387	0.129754	4.06327
10.04	10	4	90	9	1	pela	0.65	4.4	5.6	7.4	1.15	1.48	3.56	5.34	6.12	3.76	0.33	4.41	2.695	1.25667	212.041	10.6564	0.909995	23.3516	0.0491556	0.119086	6.07282	0.0493963	0.0732281	3.38657
10.05	10	5	90	12	1	dusp	0.61	1.7	2.2	3.6	0.86	0.91	1.96	3.9	4.28	3.6	0.05	3.22	1.7	0.723333	173.394	12.8081	1.03584	15.1448	0.039766	0.0827684	5.72893	0.0519149	0.0885084	3.77859
10.06	10	6	90	15	1	shfa	0.89	0.34	0.7	1.4	0.6	0.85	1.25	2.02	2.46	3.14	0.25	1.86	1.1	0.446667	188.685	4.72622	0.895773	13.5207	0.0412161	0.0768494	3.83161	0.0692157	0.122156	3.1674
10.07	10	7	90	18	1	shlt	0.96	0.4	0.5	1.5	0.4	0.67	0.81	2.07	1.97	3.02	0.27	1.77	1.5	0.646667	185.784	4.87793	0.769806	13.2486	0.0333663	0.0569878	3.82079	0.0785914	0.126091	2.64325
10.08	10	8	90	21	1	hofe	0.64	0.2	0.3	1.4	0.24	0.87	1.27	1.55	1.95	3.66	0.63	1.27	0.975	0.48	217.751				0.0226007	0.0402871	4.23366	0.0693372	0.0923397	2.81231
10.09	10	9	90	24	1	shfx	0.62	2.3	2.3	4.5	0.7	1.09	1.8	3.44	4.04	2	0.39	2.84	1.975	0.856667	136.017	6.70297	0.918317	16.8168	0.0363504	0.0801171	4.44735	0.0692088	0.101863	3.51146
10.1	10	10	90	27	1	hesp	0.78	1.8	2.4	3.1	0.8	0.85	1.14	2.13	3.5	3.63	0.05	1.26	1.345	1.46					0.0546158	0.12214	4.03707	0.0632783	0.112682	3.63126
10.11	10	11	90	30	1	shle	0.47				0.9	0.94	1	0.99	1.07	2.74	0.04								0.0435092	0.0895107	4.63888	0.0569513	0.102307	3.66776
10.12	10	12	90	33	1	pasm	0.67	0.2	0.7	1.6	0.44	0.53		1.48	2.6	4.5	0.09	1.21	0.825	0.503333	160.701	6.25238	0.687811	13.6797	0.0340729	0.0646484	5.269	0.0583189	0.0972492	3.7759
10.13	10	13	90	39	1	casp	0.57			0.9	0.44	0.47	0.43	0.56	0.71	2.87	0.03		0.64	0.06	190.204	4.84674	0.715996	12.8927	0.0369941	0.0692019	10.7902	0.0771251	0.140879	4.16808
10.14	10	14	90	42	1	basp	0.7	1.83	2.4	3.6	0.56	1.2	1.93	3.1	3.8	3.8	0.64	2.24	1.45	0.38	121.028	13.1104	0.570627	10.3789	0.0367117	0.0665159	7.35002	0.0682723	0.114705	2.96282
10.15	10	15	90	48	1	basp	0.7	1.1	1.2	2.2	0.55	0.76	1.51	2.2	2.54	2.88	0.21	1.64	1.05	0.703333	119.447	14.6703	0.539461	11.019	0.0271999	0.033988	3.64088	0.0545981	0.0671488	2.86135
10.16	10	16	90	51	1	shma	0.4	1.03	1.1	2.3	0.94	1.1	1.5	1.77	1.94	3.73	0.16	0.81	1.55	0.603333	183.897	7.7552	0.725425	14.7495	0.0245789	0.0276003	3.80285	0.0501223	0.0536474	2.94084
10.17	10	17	90	57	1	shle	0.47			0.8	0.85	0.88	0.88	1.02	1.08	2.97	0.03		0.525	0.25		7.35055	0.8967	19.0626	0.0202179	0.0293383	6.27833	0.035508	0.0441337	5.0854
10.18	10	18	90	60	0	hofe	0.64																		0.0253584	0.0508989	8.54088	0.0369942	0.0691539	7.68781
10.19	10	19	90	63	1	pead	0.65			0.3	0.88	0.87	0.86	0.9	0.92	4.46									0.0312482	0.0683946	6.56165	0.0468833	0.094542	6.04737
10.2	10	20	90	75	1	baan	0.7				0.39	0.4					0.01								0.0257416	0.0473626	3.94381	0.0358415	0.0666703	3.62074
11.01	11	1	100	0	1	baan	0.7	1.9	2.5	4	0.29	0.78	1.85	2.91	3.67	2.45	0.49	2.53	1.42	0.29	158.964	11.4245	0.733683	12.8347	0.0568834	0.0775958	3.10302	0.0923422	0.160146	2.8539
11.02	11	2	100	3	1	casp	0.57	1.8	1.3	3.1	0.5	0.81	0.95	1.84	2.51	3.18	0.31	1.38	1.265	0.286667	171.98	6.64857	0.853899	14.4423	0.0510167	0.0836064	3.77528	0.0788998	0.153336	3.01062
11.03	11	3	100	6	1	shxa	0.64	1.1	1.3	2.6	0.3	0.68	1.31	2.67	2.96	2.11	0.38	2.17	1.08	0.403333	140.726	6.88279	0.620948	12.1596	0.0631557	0.123699	3.6502	0.0789116	0.148573	2.84329
11.04	11	4	100	9	1	pama	0.48	2.3	3.3	4.4	0.7	1.08	2.21	4.23	4.45	3.18	0.38	3.57	2.56	1.02333	162.93	4.70153	0.952146	16.8081	0.0656161	0.139508	3.5197	0.0868749	0.183495	3.03069
11.05	11	5	100	12	1	shpu	0.53				0.48	0.53	0.64	0.93		3.07	0.05	0.45							0.0464514	0.0955136	3.81729	0.0975118	0.221244	2.90936
11.06	11	6	100	18	0	shpu	0.53				0.58														0.037991	0.0808955	3.99391
11.07	11	7	100	21	1	dusp	0.61				0.95	0.96	0.96	0.83		3.07	0.01	0.04							0.0445237	0.086577	3.74972	0.0884565	0.160257	2.98332
11.08	11	8	100	24	1	pela	0.65	0.2	0.7	1.8	0.75	0.3	0.72	1.34	1.87	3.18		1.11	1.44	0.76	213.737	10.7164	0.801657	16.6374	0.0482607	0.0827325	4.10306	0.109437	0.176913	2.78883
11.09	11	9	100	27	1	dico	0.95	0.8	1.2	2.6	0.42	0.75	1.29	2.25	2.98	3.42	0.33	1.88	1.5	0.523333	158.02	6.55309	0.706173	14.4593	0.0604355	0.107114	3.61241	0.117156	0.16341	2.46836
11.1	11	10	100	33	1	shpl	0.58	3.4	5.2	7.6	1.05	1.95	3.18	6.3	7.93		0.9	5.31	2.43	0.976667	147.387	3.2366	0.573045	13.3743	0.0452351	0.0943412	5.05507	0.0971271	0.102172	2.36418
11.11	11	11	100	36	1	shpl	0.58	1.4		3.8	0.82			2.93		3.99		2.38	1.475	0.536667	191.289				0.0359052	0.066348	5.29792	0.0656023	0.0735181	2.86748
11.12	11	12	100	39	1	shfx	0.62				0.83	0.98	0.95	0.85		2.66	0.15	0.36							0.0297989	0.031455	3.65304	0.0350473	0.0342678	3.34196
11.13	11	13	100	42	0	mapa	0.49				1.07	1.15	1.25			3.18	0.08								0.0324536	0.033372	3.62373	0.0582348	0.0838165	2.97952
11.14	11	14	100	45	1	wapi	0.87		0.4	1.1	0.67	0.86	0.73	1.09	1.34	3.27	0.19	0.78	0.665	0.87	122.31				0.0492416	0.0809093	3.37825	0.077546	0.132961	2.74752
11.15	11	15	100	48	1	shlt	0.96	1.3	2.2	3.1	0.52	0.77	1.76	3.26	4.6	2.7	0.25	2.88	1.645	0.816667	164.642	4.18146	0.608974	13.7771	0.0662808	0.15256	3.23341	0.0552828	0.111336	3.37288
11.16	11	16	100	51	1	shbe	0.51	1.6	2.5	3.7	0.76	0.96	1.66	3.39	4.48	3.06	0.2	2.92	2.12	0.636667	172.743	5.037	0.567341	13.626	0.0490629	0.111189	3.72085	0.0408592	0.0897646	4.01495
11.17	11	17	100	54	1	pato	0.51	1.2	1.2	2.1	0.6	0.92	1.38	2.63	3	2.57	0.32	2.03	0.975	0.406667	166.268	8.21094	0.968457	17.1168	0.0471979	0.0959531	3.88493	0.0496349	0.0962557	3.64895
11.18	11	18	100	60	1	drla	0.7	0.8	1.1	2	0.68	0.99	1.52	2.15	3.01	2.97	0.31	1.59	0.85	0.513333	165.031	7.51354	0.603151	11.0734	0.0501224	0.0933082	4.44617	0.0547484	0.0934467	3.56259
11.19	11	19	100	63	0	shpl	0.58				0.96	0.72													0.0473294	0.0887192	4.16312	0.0563812	0.0897385	3.25328
11.2	11	20	100	66	1	shme	0.48	0.8	1.4	3	0.69	0.88	1.53	2.44	3.5	4.5	0.19	2.11	1.35	0.696667	150.89	5.64166	0.607108	13.5341	0.0417672	0.0779783	3.86105	0.0517331	0.0684881	3.18244
12.01	12	1	110	0	0	shxa	0.64				0.49	0.58	0.33				0.09								0.0321999	0.0620104	4.62756	0.0644517	0.149016	4.40224
12.02	12	2	110	3	1	pasm	0.67	0.2	0.5	1.9	0.5	1.05	1	1.4	2.13	2.7	0.55	1.02	1.255	0.553333	209.296	5.36052	0.820487	13.6847	0.0307435	0.0601093	4.67011	0.0635128	0.148713	4.11571
12.03	12	3	110	6	1	drke	0.77	1.2	1.5	2.7	0.63	1.05	1.25	2.06	3.32	3.15	0.42	1.59	1.63	0.59	121.973	6.17168	0.710409	11.7711	0.0307435	0.0601093	4.67011	0.0459283	0.0890199	3.91248
12.04	12	4	110	9	1	shlt	0.96				0.77	0.9	1.29	0.74		3.24	0.13	0.6							0.0302001	0.0587058	4.78562	0.0458103	0.0781555	3.69919
12.05	12	5	110	12	0	dusp	0.61				1.09	1.09	1.68			2.73									0.0337421	0.0648315	7.8542	0.0618595	0.112962	3.45604
12.06	12	6	110	15	1	shle	0.47	0.3			0.9	0.78	1.11	1.54		3.7		1.44							0.0427286	0.0771084	7.41068	0.0561351	0.0960545	3.43629
12.07	12	7	110	18	1	pasm	0.67	1.3			0.35	0.42	0.82	1.68		2	0.07	1.54							0.0451691	0.0738568	3.73417	0.0550631	0.0954313	3.54166
12.08	12	8	110	24	1	shma	0.4				0.8			0.95		2.42		0.61							0.0428769	0.0617884	3.63079	0.0623893	0.113712	3.29687
12.09	12	9	110	27	1	shlt	0.96			0.6	0.63	0.91	0.77	0.56	0.89	4.15	0.28	0.41			231.389	4.85422	0.652698	12.7571	0.0410751	0.0595695	3.77457	0.0646599	0.119474	2.92497
12.1	12	10	110	30	1	basp	0.7	1.2	1.2	2.4	0.65	0.8	1.46	2.4	2.43	2.41	0.15	1.68	1.045	0.306667	123.515	20.0918	0.640406	10.696	0.0508875	0.0838799	3.19965	0.0668596	0.120717	2.83803
12.11	12	11	110	33	1	shpu	0.53		0.3	1.1	0.48	0.81	1	1.25	1.36	3.05	0.33	0.73	1.14	0.533333	144.186				0.0551893	0.0826354	2.99935	0.0748012	0.129054	2.74496
12.12	12	12	110	36	1	wapi	0.87	1.1	1.2	2.6	0.45	0.81	1.39	2.43	3.18	2.95	0.36	2.13	1.175	2.1	137.824	18.0579	1.13829	16.6301	0.0576009	0.0840412	2.88283	0.082017	0.125199	2.54134
12.13	12	13	110	39	1	dusp	0.61	1.8	2.7	4.1	0.8	1.38	2.37	4.05	4.24	2.36	0.58	3.45	2.425	1.00667	199.004	15.7157	1.03021	15.4235	0.0522561	0.0825982	3.22685	0.0758054	0.11327	2.72241
12.14	12	14	110	42	1	wapi	0.87				0.85	0.75	0.77	1.11		2.37		0.49							0.0506696	0.0846436	3.25248	0.0660367	0.109318	2.95643
12.15	12	15	110	48	1	basp	0.7				0.55	0.72	0.55	0.64		2.65	0.17	0.23							0.0447774	0.0558606	3.11019	0.0649648	0.114109	3.11005
12.16	12	16	110	51	0	pasm	0.67				0.38														0.0348258	0.0568258	4.63924	0.0634269	0.129638	5.17107
12.17	12	17	110	54	0	hofe	0.64				0.44														0.041826	0.0902822	5.74938	0.077571	0.18274	5.38382
12.18	12	18	110	57	1	maod	0.6	1.3	1.5	3.1	0.8	0.89	1.14	2.34	3.04	2.94	0.09	2.13	0.92	1.27	99.3883	8.54595	0.466965	10.0795	0.0621248	0.148382	4.61339	0.0996022	0.234882	3.41271
12.19	12	19	110	63	1	shov	0.52	2.6	4.1	6.4	0.5	0.85	2.24	3.4	5.59	3.26	0.35	2.33	2.26	1.15333	155.446	6.49556	0.668806	13.3268	0.0715297	0.170454	3.37876	0.0896927	0.202658	3.16685
12.2	12	20	110	66	1	pead	0.65				0.7	0.72	0.8	0.6		2.39	0.02	0.28							0.0524171	0.117083	3.27399	0.0707977	0.142668	3.08775
13.01	13	1	120	0	0	shpl	0.58				1.02	1.05	0.3			2.86	0.03								0.0411535	0.0579995	3.58704	0.0618976	0.104285	3.20933
13.02	13	2	120	3	1	shpa	0.54			0.1	0.76	0.79	0.86	0.88	0.42	3.66	0.03	0.63				8.2616	0.991561	15.519	0.0385418	0.0563136	3.67096	0.0534142	0.0954169	5.29572
13.03	13	3	120	6	1	pela	0.65	1.1	1.1	2	1.14	1.15	1.74	2.53	2.55	2.37	0.01	1.67	1.225	0.68	206.146				0.0350831	0.0587567	3.63014	0.0500638	0.0900562	5.13001
13.04	13	4	120	9	1	hofe	0.64	3.9			0.47	0.58		6.3		3.3	0.11	4.48			165.147				0.0406336	0.0821734	4.23796	0.061204	0.110868	4.07065
13.05	13	5	120	12	1	casp	0.57	0.9	1.3	2.4	0.52	0.68	1.1	1.78	2.2	2.6	0.16	1.15	1.125	0.243333	153.632	7.306	0.771108	15.0708				0.0738016	0.158872	4.37087
13.06	13	6	120	15	1	shpu	0.53	0.2	0.9	2.1	0.51	0.54	1.12	1.41	1.45	2.38	0.03	1	1.35	0.87	148.083	7.62041	0.68908	12.432				0.0667805	0.15708	3.64389
13.07	13	7	120	18	0	shbe	0.51				0.85														0.0365422	0.0781792	4.1088	0.0605065	0.12772	3.40195
13.08	13	8	120	21	1	siir	0.48				0.3	0.31	0.2	0.18		2.51	0.01	0.01							0.0287864	0.0576416	6.45002	0.0643469	0.126393	3.54399
13.09	13	9	120	24	1	shsp		1.3	1.4	2.4	0.77	1.01	1.8	2.43	2.27	2.72	0.24	1.92	1.55	0.75	164.78	5.38758	0.695715	14.5209	0.0310739	0.0764145	8.58022	0.0600776	0.128501	4.3702
13.1	13	10	120	30	1	shpu	0.53		0.3	1.7	0.64	0.91	1.14	1.27	1.6	3.8	0.27	0.78	0.95	0.49	146.588	6.84082	0.79834	13.9746	0.0289958	0.0666287	4.61862	0.0731945	0.175132	3.72083
13.11	13	11	120	33	0	inpa	0.8				0.7	0.5													0.0276149	0.0597674	5.4423	0.0877983	0.197245	3.21213
13.12	13	12	120	36	1	shbe	0.51	1.9	2.9	4.4	0.7	1	1.87	3.38	5	2.84	0.3	2.89	2.25	0.84	177.535	6.05473	0.604478	13.209	0.0394566	0.093271	5.47405	0.0764892	0.17654	3.63521
13.13	13	13	120	39	0	inpa	0.8				0.81	0.71													0.0409293	0.0968925	4.86565	0.0652513	0.141033	3.62428
13.14	13	14	120	42	1	dusp	0.61			2.7	1.11	0.95	0.9	1.24	1.24	3.85		0.63	1.2	0.563333	197.509	12.741	1.01022	18.3204	0.0396411	0.0928031	4.25955
13.15	13	15	120	45	1	shfx	0.62	0.5	1	2.7	0.68	0.9	0.98	1.51	1.89	2.35	0.22	0.89	1.175	0.556667	148.907	8.58685	0.92738	17.8116	0.0371458	0.0834558	4.32612
13.16	13	16	120	48	1	shfa	0.89	1.2	1.8	2.4	0.7	1.45	2.14	3.27	3.89	2.61	0.75	2.68	1.725	1.02	119.554	4.79903	0.677966	11.9467	0.0324559	0.0696342	4.72305
13.17	13	17	120	51	1	pama	0.48	4.1	5.4	6.7	0.55	1.65	3.51	4.69	5.38		1.1	3.45	3.15	1.09333	174.721	6.05854	1.22683	18.0341	0.0343928	0.066591	4.48144
13.18	13	18	120	54	1	shov	0.52	2.9	4.9	7	0.42	1.36	3.9	4.3	5.07		0.94	3.94	2.485	1.39333	136.353	3.78352	0.655778	15.6997	0.0305169	0.0475898	4.6195	0.0368608	0.0589978	4.29889
13.19	13	19	120	57	1	pela	0.65	0.3	0.8	2.3	1.33	1.32	1.31	1.64	2.66	2.32		0.41	1.405	0.756667	229.918				0.0362374	0.0522007	3.88318	0.0551954	0.085104	3.81695
13.2	13	20	120	60	0	shxa	0.64				0.55	0.65					0.1								0.0368546	0.0473336	3.29646	0.0588446	0.0846916	2.7456
14.01	14	1	130	0	1	hofe	0.64	0.5			0.3	0.29	0.25	1.47		2.45		1.18							0.0425267	0.0949851	7.72343	0.0502824	0.0898112	6.8863
14.02	14	2	130	3	1	maod	0.6	0.4	0.7	2	0.72	1.1	1.3	1.55	1.5	2.8	0.38	1.11	0.86	1.38	96.4187	7.84638	0.520175	10.5785	0.0460975	0.0943543	6.1357	0.0473506	0.0887456	4.38954
14.03	14	3	130	6	1	shxa	0.64	0.8	0.7	1.4	0.45	0.57	1.09	1.94	2.48	3.38	0.12	1.12	0.93	0.513333	142.495	7.33142	0.970827	15.6145	0.047671	0.0930589	3.87069	0.0506022	0.0987258	3.7812
14.04	14	4	130	9	1	dusp	0.61	1.2		2.2	1.16	1.29	1.54	2.02	0.7	1.88	0.13	1.63	1.795	0.746667		11.8809	1.20347	19.5285	0.0416503	0.0749964	3.71859	0.0495683	0.100693	3.89525
14.05	14	5	130	12	1	baan	0.7	0.4	1.1	2.1	0.4	0.6	1.15	1.68	2.46	1.68	0.2	1.21	0.915	1.78		8.8835	0.875787	13.3621	0.0360316	0.0599545	4.41814	0.0462756	0.0970089	5.91713
14.06	14	6	130	15	1	pama	0.48	0.9	0.8	2.1	0.65	0.7	1.28	1.6	1.96	3.02	0.05	1.36	1.395	0.583333	186.953	6.31735	1.21849	21.2061	0.0350443	0.0637542	6.49562	0.0570176	0.136356	6.35254
14.07	14	7	130	18	1	shfx	0.62		0.8	2.1	0.69	1.12	0.8		2.05	2.2	0.43		1.39	0.42	174.699	7.31178	1.3055	18.9672	0.0434065	0.0908338	6.21364	0.0705101	0.182872	4.8681
14.08	14	8	130	21	0	koex	0.831667				0.2														0.0493009	0.099453	4.05683	0.0757733	0.187873	3.94516
14.09	14	9	130	24	1	hesp	0.78	0.9	1	2.3	0.65	0.98	1.65	2.15	2.33	1.85	0.33	1.59	0.915	0.213333	138.888	12.2584	0.927635	15.561	0.0409017	0.0834721	3.9014	0.0609942	0.141556	3.24067
14.1	14	10	130	27	0	inpa	0.8				0.7														0.0344632	0.0757141	4.20323	0.052618	0.124415	3.21211
14.11	14	11	130	30	0	drke	0.77				0.6	0.58													0.034988	0.0696151	4.04995	0.0617469	0.147412	3.29318
14.12	14	12	130	33	1	disp	0.76	0.6	0.4	1.9	0.45	0.49	0.76	1.6	1.5	1.21	0.04	1.17	1	0.31	177.745	24.5017	0.80457	17.2047	0.0361023	0.0685453	3.94615	0.0653516	0.14658	3.30867
14.13	14	13	130	39	1	pama	0.48			1.6	0.52	0.69	0.92	0.94	0.71	3.69	0.17	0.72	0.935	0.366667	209.552	5.34517	0.931953	19.142	0.0362409	0.0723023	4.05744	0.0497469	0.0951819	3.25746
14.14	14	14	130	42	1	shma	0.4	3.4	4.3	7	1.06	1.26	2.51	4.98	6.33	2.78	0.2	3.71	2.59	1.76667		3.90648	0.589381	15.168	0.0355108	0.0767664	4.69914	0.0564624	0.130078	3.9314
14.15	14	15	130	45	1	shle	0.47	2.1	3.6	6.5	1	1.64	2.15	3.88	4.91	2.55	0.64	2.39	2.6	0.923333	200.881	6.48752	0.693378	16.8282	0.036871	0.0910242	4.85421	0.0519376	0.127461	4.30322
14.16	14	16	130	48	1	pama	0.48	2.1	2.2	3.1	0.4	1.02	1.97	3.79	4.63		0.62	2.86	0.8	0.6	179.869	6.9635	0.917275	19.5085	0.0370252	0.0900127	4.0136	0.0536975	0.12909	3.56592
14.17	14	17	130	51	0	hofe	0.64				0.14	0													0.0387849	0.085381	3.7563	0.0484777	0.114599	4.4541
14.18	14	18	130	54	1	pasm	0.67	1.2	2.6	3.2	0.42	0.54	1.07	2.99	3.4	1.94	0.12	2.19	2.5	1.14667	157.326	7.37543	0.77701	16.1815	0.0424976	0.0778264	3.46774	0.05327	0.102672	4.2316
14.19	14	19	130	57	1	hesp	0.78		0.6	1.7	0.58	0.73	0.91	1.24	1.5	2.1	0.15	0.91	0.755	0.84	135.935	16.3623	0.981445	15.1465	0.0465683	0.0702107	3.12549	0.0609564	0.0977695	2.89777
14.2	14	20	130	60	0	inpa	0.8				0.89	0.6													0.0406774	0.0532542	3.18548	0.0616536	0.0965362	2.71214
15.01	15	1	140	0	1	casp	0.57	0.5	1.4	2.9	0.6	0.66	0.72	1.49	2.12	2.89	0.06	0.83	1.25	0.256667	151.011	6.9532	0.778415	14.5511	0.0541067	0.145182	5.07222	0.0965943	0.258281	3.68285
15.02	15	2	140	3	1	koex	0.831667	0.7	1.1	2.3	0.77	0.84	0.65	1.7	2.85	2.4	0.07	1.5	0.965	0.33					0.0487579	0.13014	5.79755	0.0838478	0.214443	3.55101
15.03	15	3	140	6	1	shfa	0.89	1.7	2.3	3.2	0.62	1.03	1.78	3.96	4.79	2.99	0.41	3.3	1.6	0.77	172.577	5.34998	0.67303	13.2256	0.0430549	0.108575	4.71706	0.0466285	0.112246	4.06915
15.04	15	4	140	9	1	shsp					0.6	0.84	0.43			2.11	0.24								0.0384834	0.0963927	5.15048	0.0275787	0.0604993	5.63553
15.05	15	5	140	12	1	hesp	0.78	1	0.9	2.1	0.98	1.4	1.86	2.04	2.23	2.17	0.42	1.39	0.775	1.35	155.328	13.0952	0.905258	14.2907	0.043616	0.111724	5.64294	0.039519	0.0821556	5.22359
15.06	15	6	140	15	1	shxa	0.64		0.5	1	0.3	0.41	0.86	1.24	1.9	3.1	0.11	0.93	0.425	1.3		7.96456	1.08716	14.3151	0.0426124	0.098179	4.61504	0.0381933	0.0782531	4.22029
15.07	15	7	140	18	0	shxa	0.64				0.32														0.0373131	0.0761834	4.34407	0.0284764	0.056169	4.89422
15.08	15	8	140	24	1	shfa	0.89	1.9	2.4	3.2	0.63	1.41	2.27	3.64	4.15	3.01	0.78	3.04	1.88	0.956667	146.069	6.17619	1.1302	15.0048	0.0492636	0.109345	5.83745	0.0565126	0.142995	6.05935
15.09	15	9	140	27	1	disp	0.76		0.1	1.8	0.56	0.52	0.58	0.88	1.38	2.6		0.24	0.625	0.26	173.303	28.7725	0.818363	16.0928	0.0561634	0.143862	6.25678	0.0685888	0.180639	5.53244
15.1	15	10	140	30	1	basp	0.7	1.7	2.2	3.2	0.5	1.09	1.7	2.51	3.27	1.95	0.59	1.51	1.39	0.116667	111.946	7.61858	0.812747	10.0988	0.0572741	0.148598	4.71074	0.080708	0.204273	3.57627
15.11	15	11	140	33	1	dusp	0.61	2.1	3	4.4	0.97	1.59	2.34	3.77	5.34		0.62	2.98	2.265	1.33	222.585	15.8901	0.975195	14.251	0.0516537	0.122312	3.7937	0.0657787	0.142459	3.11994
15.12	15	12	140	36	1	dusp	0.61	1.6	1.2	2.5	1.11	1.33	1.78	2.42	2.92	2.45	0.22	1.56	1.15	0.456667	215.093	15.3679	1.13333	14.2074	0.0493422	0.110712	3.90326	0.0472893	0.0919361	4.02213
15.13	15	13	140	39	1	koex	0.831667	2.1	2.6	3.2	0.62	1.29	2.11	3.58	4.53		0.67	2.71	1.85	0.75					0.0427614	0.095389	4.77912	0.0390836	0.0835292	5.31239
15.14	15	14	140	42	1	basp	0.7	1.9	2.3	3.3	0.55	1.35	2.05	3.02	3.84		0.8	2.46	1.2	0.476667	119.152	13.9862	0.552064	10.7583	0.0392656	0.0824856	4.5991	0.0318873	0.0624846	5.02442
15.15	15	15	140	45	1	koex	0.831667	0.8	0.8	1.5	0.74	0.87	1.03	2.28	2.91	1.93	0.13	1.83	0.855	0.926667					0.0444391	0.0941678	3.48954	0.0331263	0.0620119	3.74502
15.16	15	16	140	48	1	drke	0.77			1	0.54	0.6	0.6	0.57	0.77	1.58	0.06	0.28	0.475	0.366667	163.451	8.61357	0.70059	12.9204	0.0411097	0.0830867	3.40331	0.0316806	0.0542041	3.49346
15.17	15	17	140	51	1	disp	0.76				0.38	0.4	0.37	0.25		2.49	0.02	0.15	0.195	0.11					0.0402952	0.0739411	3.25447	0.0302644	0.0464765	3.43374
15.18	15	18	140	54	1	shbe	0.51	0.3	0.5	1.2	0.8	0.85	1.23	1.44	1.72	2.24	0.05	0.65	1.1	0.593333	207.825	5.90148	0.633005	13.931	0.03922	0.0724964	3.27458	0.0296319	0.0490289	3.4626
15.19	15	19	140	57	1	pasm	0.67			0.9	0.44	0.53	0.86	1.04	1.05	2	0.09	0.57	0.6	0.29	189.394	7.41824	0.839941	15.4212	0.0325052	0.0625818	4.37612	0.04997	0.115026	3.86364
15.2	15	20	140	60	1	disp	0.76			0.7	0.4	0.29	0.4	0.49	0.56	1.53		0.25	0.575	0.126667	235.837	30.8537	0.661871	15.8945	0.0278843	0.0531428	4.90569	0.0698431	0.176607	3.95202
16.01	16	1	150	0	1	shfx	0.62	1.4	2.5	4	0.82	1.03	1.53	2.89	3.95		0.21	1.04	1.725	0.816667	171.793	9.1256	1.02415	17.9275	0.0521776	0.108428	3.73116	0.0805202	0.184352	3.12818
16.02	16	2	150	3	1	shfx	0.62	1.9	3.1	4.4	0.68	1.2	2.53	3.61	4.72		0.52	3.19	2	0.926667	190.435	10.9606	1.05172	15.9803	0.0484984	0.103074	3.72088	0.0709329	0.163496	3.21984
16.03	16	3	150	6	1	drla	0.7	1.2	0.9	3.1	0.8	0.11	2.21	2.94	2.2			2.67	1.725	0.596667	165.325	9.68039	0.966102	11.7482	0.0362319	0.0863029	5.73848	0.0551093	0.128647	3.3546
16.04	16	4	150	9	0	mapa	0.49				1.05	1.06					0.01								0.0371198	0.098773	6.50591	0.0515043	0.117748	3.40542
16.05	16	5	150	12	1	pama	0.48	3.5	4.8	6.1	0.67	1.51	2.53	4.98	6.21	2.59	0.84	4.08	2.25	1.09333	175.957	6.70811	1.25062	17.7026	0.0445927	0.11316	4.73892	0.0692527	0.167422	3.32029
16.06	16	6	150	15	1	mapa	0.49	2.1	1.6	2.6	0.87	1.16	1.48	2.22	2.6	2.1	0.29	0.71	1.05	0.9	97.5171	14.5017	0.7896	8.43043	0.0443795	0.098921	3.95205	0.0746013	0.180842	3.17783
16.07	16	7	150	18	1	wapi	0.87	0.7	0.6	2.2	0.49	0.9	1.49	1.57	1.67	2.2	0.41	1.33	0.94	0.21	149.002	20.5045	1.33037	17.2008	0.0410631	0.0836016	3.78993	0.0691002	0.157035	3.027
16.08	16	8	150	21	1	hesp	0.78	0.5	0.5	1.7	0.8	1.11	0.94	1.37	1.49	3.27	0.31	0.89	0.675	0.85		17.5217	0.998556	14.0279	0.0417321	0.0686359	3.60886	0.0710841	0.137451	2.8483
16.09	16	9	150	24	1	pama	0.48	0.7	0.7	1.7	0.48	0.8	1.27	1.78	2.18	1.78	0.32	1.39	1.15	0.513333	168.486	4.90119	1.08943	19.0415	0.0579086	0.110461	3.02811	0.0798791	0.165059	2.66339
16.1	16	10	150	33	1	hofe	0.64	1.4	2	3.7	0.41	0.83	1.7	3.17	4.57	1.94	0.42	2.86	2.25	1.32667	230.917				0.0551066	0.110589	2.98128	0.0818735	0.154745	2.40822
16.11	16	11	150	36	1	pela	0.65	0.4	0.5	1.4	1	1.2	0.6	1.71	2.31	2.94	0.2	1.6	0.825	0.416667	246.568				0.0423631	0.0822938	3.3046	0.0750628	0.141047	2.53612
16.12	16	12	150	39	1	shsp			0.1	1.1	0.47	0.59	0.92	1.1	1.52	2.27	0.12	0.83	0.625	0.216667	178.374	6.32317	0.764393	15.5733	0.0328282	0.0562669	3.80622	0.0609455	0.118452	3.26355
16.13	16	13	150	42	1	inpa	0.8	0.5		1.1	0.95	1.03	1.26	1.31	1.24	1.83	0.08	0.26	0.625	0.245	245.812	15.7037	2.0218	26.1893	0.0333524	0.049497	3.98157	0.0662001	0.120511	3.3869
16.14	16	14	150	45	0	baan	0.7				0.35	0.38					0.03								0.0400746	0.0512648	3.65314	0.0696288	0.11016	2.94344
16.15	16	15	150	48	1	pama	0.48	1.1	1.5	2.6	0.73	0.76	1.52	2.97	3.53	1.79	0.03	2.33	1.575	0.693333	209.573	6.9883	1.43519	21.8519	0.0419729	0.0580721	3.45146	0.060424	0.0963854	3.03648
16.16	16	16	150	57	1	maod	0.6			1.2	0.75	0.8	1.04	1.19	1.24	2.54	0.05	0.93	0.725	0.92	126.603				0.0408616	0.0543027	3.32517	0.0590072	0.0939339	2.94358
16.17	16	17	150	60	1	siir	0.48			0.3		0.41		0.54	0.53	1.75	0.41	0.3	0.19	0.27	277.025	9.15229	0.901922	15.8995	0.0339641	0.0641596	6.61336	0.0557893	0.12345	5.4609
16.18	16	18	150	63	1	baan	0.7		0.7	2	0.38	0.43	0.48	1.11	1.51	2.35	0.05	0.78	0.725	0.336667	140.942	13.4186	0.632071	11.1658				0.0706351	0.153786	3.95455
16.19	16	19	150	66	1	shxa	0.64			0.8	0.38	0.57	0.79	0.41	0.58	1.69	0.19	0.15	0.37	0.12	150.203				0.0452769	0.0972599	3.6357	0.0693814	0.138389	2.8225
16.2	16	20	150	69	1	shxa	0.64			0.6	0.42	0.46	0.5	0.55	1.04	2.46	0.04	0.23	0.325	0.27		8.70518	0.769422	12.8287	0.0380844	0.0711703	3.44046	0.0564196	0.0997381	2.8142
17.01	17	1	160	0	1	pama	0.48		0.1	1.4	0.7	0.87	1.06	1.28	1.49	2.98	0.17	0.65	0.775	0.356667	212.788	6.04548	1.32477	20.692	0.0274418	0.0389629	4.55301	0.0708271	0.141816	4.87231
17.02	17	2	160	3	1	hesp	0.78		0.5	1.5	0.87	1	1.01	1.22	1.3	1.74	0.13	0.88	0.425	0.326667	159.597	14.8867	0.989172	16.7699	0.0378606	0.0577338	4.04898	0.0840724	0.165353	3.37998
17.03	17	3	160	6	0	shle	0.47				1	1.41				1.55	0.41								0.0409991	0.0747127	4.0829	0.0806634	0.165967	3.27872
17.04	17	4	160	9	0	shpl	0.58				0.97	1.59	1.3				0.62								0.0296346	0.0589789	5.45166	0.0749661	0.174954	4.11772
17.05	17	5	160	12	1	wapi	0.87	0.9	1	2.4	0.38	1.9	1.35	2.21	2.84	1.69	1.52	1.59	0.905	1.9	155.314	13.7311	1.13447	17.5159	0.0319148	0.0716124	6.02657	0.0767261	0.196278	4.22471
17.06	17	6	160	15	0	shfa	0.89				0.63	1.58					0.95								0.0362033	0.0856409	4.72125	0.0784494	0.204224	3.71658
17.07	17	7	160	18	1	pela	0.65	3.4	3.6	4.6	1.27	1.95	3.15	4.66	6.11		0.68	3.03	3.345	1.62667	202.173	12.8101	0.876938	19.0504	0.0273737	0.064847	5.83919	0.082121	0.21336	3.60219
17.08	17	8	160	21	1	siir	0.48	0.9	1	2.4	0.4	0.86	1.44	2.2	2.4	1.43	0.46	0.59	1.18	0.54	223.198	6.9342	0.989531	13.4746	0.025797	0.0529536	5.70264	0.0841016	0.216735	3.24819
17.09	17	9	160	24	1	pato	0.51	2.8	3.4	5	0.6	1.75	3.36	5.2	5.76		1.15	4.29	2.415	1.38333	142.085	7.06789	0.869042	17.4482	0.0261654	0.0357925	4.10022	0.0823326	0.210989	3.09416
17.1	17	10	160	27	1	pasm	0.67	1.3	1	2.4	0.46	1.28	1.33	1.89	2.2	2.07	0.82	1.57	2.04	0.983333		6.58865	1.04831	15.8616	0.0236193	0.0339591	4.35213	0.0860855	0.20203	2.89517
17.11	17	11	160	30	1	shpu	0.53			0.8	0.57	0.61	0.71	0.68	0.78	2.32	0.04	0.57	0.435	0.176667	167.522				0.0234023	0.0387739	4.39956	0.0864707	0.177578	2.70146
17.12	17	12	160	36	1	shxa	0.64	0.7	0.9	2	0.29	0.54	0.73	2.02	2.57	2.09	0.25	1.85	0.695	0.34	135.425	7.71939	1.00645	15.3644	0.0437567	0.0846698	3.38388	0.081414	0.151834	2.49259
17.13	17	13	160	39	1	shpl	0.58	2.7	3.4	5.1	0.98	1.42	2.51	4.33	5.1		0.44	3.77	2.695	1.05333	199.297	6.61236	0.941543	15.6205	0.0418482	0.073367	6.62051	0.0744787	0.127835	2.66138
17.14	17	14	160	42	0	shfa	0.89				0.69	1.12					0.43								0.0415912	0.0752233	6.63022	0.0727453	0.12427	2.68613
17.15	17	15	160	45	0	shpa	0.54				0.97	1	0.95			1.63	0.03								0.0365079	0.059606	3.50424	0.061644	0.104945	3.14
17.16	17	16	160	48	0	shfx	0.62				0.77														0.031569	0.0477616	4.12078	0.0520776	0.100064	4.53351
17.17	17	17	160	51	1	shfa	0.89			0.4	0.39	0.5	0.62	0.75	0.81	1.76	0.11	0.51	0.425	0.196667	196.87	4.41424	1.05042	12.8374	0.0393014	0.0588118	4.10797	0.0603719	0.118125	4.56605
17.18	17	18	160	54	1	siir	0.48			1.1	0.49	0.52	0.53	0.7	0.91	2.07	0.03	0.47	0.765	0.475	208.566				0.0519424	0.0697681	3.30902	0.0726503	0.132807	3.35254
17.19	17	19	160	57	1	mapa	0.49		1.2	2.2	0.96	1.05	1.08	1.43	2.04	2.18	0.09	0.85	1	1.42	125.065	9.33036	0.555556	8.93353	0.0538063	0.0729386	3.04252	0.0810327	0.153205	2.88175
17.2	17	20	160	60	1	dico	0.95		0.2	1.3	0.25	0.33	0.42	1.09	1.59	1.82	0.08	1.01	0.61	0.16	196.119	8.67785	0.757277	14.0947	0.0507062	0.0710466	3.02467	0.0846758	0.157659	2.6389
18.01	18	1	170	0	1	shpu	0.53			1	0.5	0.55	0.67	0.73	0.81	2.2	0.05	0.42	0.775	0.31	155.962	6.01248	0.746161	14.5537	0.0345121	0.0737603	4.48027	0.0777338	0.199361	3.70247
18.02	18	2	170	6	1	shpa	0.54	0.5	0.9	2.4	0.76	1.33	1.46	1.78	2.6		0.57	1.03	1.53	0.723333	214.984	6.71634	0.901639	18.4451	0.0346186	0.0740794	6.34745	0.0750641	0.184161	4.57597
18.03	18	3	170	9	1	shxa	0.64			0.9	0.3	0.46	0.5	0.72	1.09	2.1	0.16	0.45	0.46	0.165	153.784	5.14896	0.839126	14.3595	0.0434644	0.10481	6.65524	0.0739679	0.177495	4.28105
18.04	18	4	170	12	1	baan	0.7		1.1	2.1	0.39	0.66	1.33	1.13	1.95	1.8	0.27	0.75	0.665	1.14	179.443	10.8018	0.697211	12.2958	0.0455164	0.12366	5.4978	0.065723	0.165892	3.99497
18.05	18	5	170	15	1	mapa	0.49	1.4	1.8	3	0.99	1.2	1.39	2.68	3.85	2.21	0.21	1.68	1.44	2.03	123.146	9.49228	0.676954	12.3743	0.0333431	0.0875585	4.78959	0.0502132	0.118302	3.7203
18.06	18	6	170	18	1	pama	0.48	1	1.4	2.6	0.55	0.94	1.29	2.54	3.01		0.39	2.03	1.635	0.756667	188.566	5.33532	1.20964	19.5728	0.0337048	0.0780215	4.70639	0.046868	0.101611	3.69324
18.07	18	7	170	24	1	drla	0.7	1.1	1.7	2.7	0.8	0.98	1.7	3.26	4.34	1.7	0.18	2.66	1.715	0.813333	136.737	8.97182	0.894711	15.0816	0.0467839	0.109733	4.48296	0.0727041	0.146596	3.17727
18.08	18	8	170	27	1	shpu	0.53		0.3	1.6	0.58	0.6	1	1.25	1.95	1.73	0.02	0.99	0.885	0.54	142.18	6.2537	0.735439	14.5706	0.0416481	0.0823509	3.9933	0.0773181	0.147934	2.81694
18.09	18	9	170	30	1	shfa	0.89	1	1.2	2.2	0.64	1.29	1.98	2.96	3.45		0.65	2.28	1.305	0.51	137.271	4.35732	0.920596	14.0645	0.0285108	0.0490141	3.92591	0.0613685	0.125697	3.11301
18.1	18	10	170	33	1	dico	0.95		0.1	1.1	0.3	0.42	0.81	1.27	1.52	2	0.12	1.05	0.69	0.51	193.652	9.94771	0.846825	16.4406	0.0323004	0.0673775	3.81074	0.061424	0.13191	3.15217
18.11	18	11	170	36	1	pead	0.65			0.8	0.69	0.72	0.75	0.71	0.8	1.84	0.03	0.41	0.395	0.42	231.378				0.0408252	0.0847595	3.38508	0.0651487	0.146373	3.14886
18.12	18	12	170	39	1	mapa	0.49	0.6	0.7	1.8	1.04	1.06	1.2	1.45	1.55	1.56	0.02	1.06	0.93	1.08	131.445	9.98004	0.563872	11.3174	0.0372902	0.0729996	3.63469	0.0689983	0.154484	3.44304
18.13	18	13	170	42	0	shpl	0.58				0.9	1.74	2.92			1.83	0.84								0.0350813	0.0622171	7.28286	0.0696851	0.140764	4.46067
18.14	18	14	170	45	1	pela	0.65		0.1	1.1	1.15	1.28	0.9	0.71	1.32	2.16	0.13	0.55	1.015	0.246667	229.409	12.8055	0.87333	19.9852	0.0358475	0.0575799	7.12892	0.0757665	0.122752	3.9073
18.15	18	15	170	48	0	disp	0.76				0.4	0.45	0.16				0.05								0.0333205	0.047807	3.62989	0.0726719	0.0999784	2.6455
18.16	18	16	170	51	0	inpa	0.8				0.7														0.0342875	0.0543413	4.4157	0.0640768	0.11182	3.44142
18.17	18	17	170	54	1	shpu	0.53			1	0.58	0.6	0.75	0.84	1.03	1.44	0.02	0.42	0.725	0.333333	149.97	7.12655	0.66005	13.0571	0.0394599	0.0743715	4.43295	0.0736933	0.149556	3.41467
18.18	18	18	170	60	1	casp	0.57			0.6	0.45	0.44	0.45	0.53	0.5			0.18	0.565	0.0233333	205.002	6.52475	0.945545	17.8218	0.0306452	0.033769	3.55429	0.0557324	0.0740034	2.91575
18.19	18	19	170	66	0	pela	0.65				1.09	1.11				1.62	0.02								0.0357461	0.041049	3.39285	0.0702566	0.112986	2.72005
18.2	18	20	170	69	1	koex	0.831667		0.1	0.9	0.75	0.81	0.98	1.06	1.46	1.63	0.06	0.36	0.92	0.383333					0.0336293	0.0441718	3.39143	0.0523958	0.0835958	3.03913
19.01	19	1	180	0	1	wapi	0.87			1.6	0.5	0.55	0.9	0.91	1.13	1.76	0.05	0.66	0.835	0.74	123.823	15.5815	0.854871	13.8917	0.0409766	0.0872857	4.87645	0.0906154	0.202136	3.27371
19.02	19	2	180	3	1	koex	0.831667		0.2	1.4	0.6	0.63	0.75	1.12	1.38	1.92	0.03	0.57	0.575	0.233333					0.0444572	0.100213	4.69128	0.0963329	0.222651	3.12918
19.03	19	3	180	9	1	drke	0.77		0.3	1.3	0.45	0.37	0.6	0.85	1.44	2.09		0.35	1.03	0.293333	141.017	5.92118	0.770936	13.5172	0.0490135	0.101706	4.37969	0.0922576	0.191335	2.88242
19.04	19	4	180	12	1	drla	0.7	0.3	0.6	1.4	0.55	0.91	1.12	1.63	2.4	1.72	0.36	0.82	1.265	0.486667	194.563	9.29459	0.710383	15.9463	0.049739	0.121671	4.6522	0.0821901	0.19267	3.70812
19.05	19	5	180	15	1	hesp	0.78	0.7	0.9	2.3	0.89	0.87	1.38	1.91	1.93	1.76		1.02	0.9	0.623333	148.989	5.4742	0.628993	12.9484	0.0528045	0.122166	3.95733	0.0883946	0.203423	3.62753
19.06	19	6	180	18	1	basp	0.7	1.5	1.2	2.5	0.65	1.05	1.38	1.83	2.62	1.55	0.4	1.25	0.965	0.483333	160.46	8.32264	0.441539	9.28959	0.0404688	0.0743979	3.97343	0.0638754	0.118417	3.24207
19.07	19	7	180	21	1	mapa	0.49		0.6	1.3	1.1	1.11	1.14	1.26	1.34	1.63	0.01	0.47	0.855	0.49	132.83	11.6293	0.577977	9.64624	0.0321195	0.0433746	3.8543	0.0267589	0.029989	4.53002
19.08	19	8	180	24	1	shpu	0.53			1.1	0.47	0.5	0.73	0.93	1.18	1.53	0.03	0.61	1.15	0.386667	176.157	6.74765	0.549924	13.403	0.0412091	0.0696875	3.76614	0.0475284	0.0938686	4.36379
19.09	19	9	180	27	0	pead	0.65				0.9	0.94	0.2				0.04								0.0592427	0.118431	3.38947	0.0821692	0.182665	3.00563
19.1	19	10	180	30	1	shxa	0.64	0.7	1.1	2.4	0.42	0.44	1.31	2.06	2.79	1.65	0.02	1.75	1.195	0.616667	144.439	4.93069	0.945545	14.4554	0.0616763	0.123342	3.00241	0.0707065	0.153927	2.95349
19.11	19	11	180	33	1	shlt	0.96	1	1.2	2.3	0.55	0.88	1.49	2.57	3.18		0.33	2.39	2.09	1.10333	185.458	4.94349	0.702703	16.7273	0.0438088	0.0749066	3.21831	0.0457023	0.0861122	3.36107
19.12	19	12	180	36	1	pasm	0.67			1.2	0.39	0.55	0.7	0.96	1.2	1.72	0.16	0.63	0.865	0.323333	211.795	6.8697	0.911133	14.3185	0.0380851	0.0620338	3.42694	0.0429766	0.0730782	3.35674
19.13	19	13	180	39	1	dusp	0.61	0.4	0.6	1.8	1.04	1.12	1.04	1.94	2.2	1.73	0.08	1.28	0.98	0.343333	222.835	13.3515	0.968858	18.1018	0.0388064	0.0736688	3.59139	0.0537618	0.11485	3.82395
19.14	19	14	180	42	1	shfa	0.89	0.6	0.9	2	0.59	0.8	1.48	2.29	3.07	1.84	0.21	1.78	1.07	0.53	190.447	4.49528	0.835405	16.4296	0.041958	0.0930367	5.56067	0.0674514	0.180097	4.79741
19.15	19	15	180	45	1	shov	0.52	0.8	1.7	3.4	0.34	0.67	1.29	2.49	2.75	1.52	0.33	2.29	1.48	0.603333	157.175	5.09921	0.798611	15.2728	0.0503407	0.118011	6.27672	0.0802606	0.220902	4.58185
19.16	19	16	180	48	1	mapa	0.49	0.6	0.9	2	0.87	1.3	1.1	1.63	2.21	1.61	0.43	0.92	0.835	1.15	120.367	11.9113	0.608374	11.2906	0.0490985	0.100465	4.20342	0.0810479	0.192122	3.37886
19.17	19	17	180	51	1	hesp	0.78			1.4	0.65	0.79	0.61	0.72	0.99	1.44	0.14	0.45	0.635	0.35	184.723	21.8367	1.00796	13.2952	0.0484875	0.0965313	3.49048	0.0793913	0.165412	2.93619
19.18	19	18	180	54	1	pato	0.51				0.54	0.63	0.97	0.81		1.61	0.09	0.02							0.0534592	0.120029	3.42635	0.0836465	0.190664	2.92456
19.19	19	19	180	57	1	koex	0.831667	0.6	0.5	1.7	0.92	1.02	1.52	1.65	2.14	1.5	0.1	0.98	0.96	0.35					0.0482335	0.103374	3.16991	0.0656028	0.152828	3.00823
19.2	19	20	180	60	1	shbe	0.51	0.2	0.3	1.5	0.7	0.85	0.9	1.39	1.5	2.63	0.15	1.08	1.265	0.456667	178.877	5.65453	0.535187	13.3465	0.040743	0.0755804	3.26693	0.0404417	0.0780979	3.44895
20.01	20	1	190	0	1	dusp	0.61			0.9	1.1	1.2	0.73	0.69	0.78		0.1	0.1	2.8	0.14	246.046	14.9753	1.23396	20.3208	0.0643757	0.127922	3.25402	0.104474	0.220907	2.60859
20.02	20	2	190	3	1	drke	0.77	0.4	0.5	1.7	0.73	0.94	0.9	1.38	1.39	1.56	0.21	1.1	1.04	0.33	134.529	6.12164	0.508475	10.9073	0.0645476	0.120756	3.15708	0.100272	0.20386	2.62325
20.03	20	3	190	6	0	inpa	0.8				0.74	0.48	0.61			1.37									0.0645476	0.120756	3.15708	0.0842511	0.167446	3.35951
20.04	20	4	190	9	1	dusp	0.61			1	0.94	0.92	0.8	0.89	0.93	1.57		0.49	0.89	0.176667	212.239	10.1435	0.754577	14.3592	0.0497759	0.0968946	3.71967	0.0741007	0.15287	3.65432
20.05	20	5	190	12	1	hofe	0.64			0.7	0.25	0.24	0.36	0.81	1.12	1.43		0.61	0.34	0.193333	235.922				0.0467819	0.0862527	3.77486	0.075567	0.158884	3.04906
20.06	20	6	190	15	0	dico	0.95				0.24	0				1.3									0.0541374	0.0910476	3.13657	0.0728843	0.151824	2.82235
20.07	20	7	190	18	0	shma	0.4				0.7	0.76	0.66			1.3	0.06								0.0477326	0.0811257	3.19954	0.0749252	0.166796	3.22982
20.08	20	8	190	21	1	maod	0.6			0.9	0.82	0.89	0.48	0.34	0.44		0.07	0.04	0.425	0.2					0.032999	0.0650796	5.08447	0.0807019	0.202691	3.58757
20.09	20	9	190	24	1	shma	0.4		0.1	2.2	0.89	0.74	0.86	1.06	1.37	1.69		0.85	1.13	0.443333	160.148	4.79425	0.699058	15.7462	0.0385817	0.0771716	4.64223	0.083582	0.204644	3.31106
20.1	20	10	190	27	1	pasm	0.67		0.3	1.9	0.4	0.47	0.83	1.18	1.82	1.38	0.07	0.8	1.025	0.35	194.954	4.54142	0.835799	16.1095	0.0483462	0.0929612	3.5424	0.0806987	0.174994	3.1246
20.11	20	11	190	30	1	shbe	0.51	0.3	0.6	2.2	0.7	0.74	0.93	1.26	1.75	1.3	0.04	1.14	1.35	0.54	173.072	5.47264	0.572139	13.1045	0.0468281	0.0871757	3.42477	0.0830072	0.177486	3.23383
20.12	20	12	190	36	1	siir	0.48				0.35	0.32	0.3	0.3	0.33	1.33		0.01							0.0496949	0.0918526	4.30436	0.0914429	0.208689	4.72984
20.13	20	13	190	42	1	shxa	0.64			1.2	0.4	0.41	0.66	1.01	1.31		0.01	0.72	0.375	0.146667	135.142	5.49607	0.896365	17.5344	0.0510596	0.0875286	4.32613	0.0969272	0.211054	3.8567
20.14	20	14	190	45	1	wapi	0.87			1.2	0.5	0.51	0.93	0.76	1	0.94	0.01	0.34	0.63	0.153333	152.857	24.5468	1.18871	14.5121	0.0643235	0.0931386	2.91417	0.100693	0.185429	2.36242
20.15	20	15	190	48	0	shle	0.47				1	1.08					0.08								0.0636501	0.0857091	2.80014	0.08795	0.135263	2.35727
20.16	20	16	190	51	1	pato	0.51			0.7	0.57	0.6	0.36	0.39	0.47		0.03	0.09							0.0648196	0.0844658	2.735	0.0817761	0.115395	2.3992
20.17	20	17	190	54	1	mapa	0.49			0.9	0.85	0.74	0.5	0.46	0.49			0.04	0.38						0.0532421	0.0750846	2.97949	0.0714465	0.106574	2.52878
20.18	20	18	190	57	1	casp	0.57				0.55	0.56	0.67	0.68		1.02	0.01	0.13							0.0388392	0.057851	3.47835	0.0558388	0.0902597	3.08651
20.19	20	19	190	60	1	pead	0.65			1.1	1.04	1.05	1	0.97	1		0.01	0.81	0.525	0.19	216.067	11.5699	0.915354	14.1781	0.038806	0.0602035	3.5518	0.0551742	0.101439	3.21349
20.2	20	20	190	63	1	shpl	0.58				0.86	0.96	0.55				0.1								0.0419335	0.0623147	3.33111	0.0592423	0.111743	2.88362
21.01	21	1	200	0	1	pato	0.51			0.9	0.5	0.55	0.85	0.95	1.12		0.05	0.47	0.6	0.21	163.053	6.83217	0.772095	14.8461	0.0605931	0.0834414	2.8837	0.0777445	0.138998	2.51051
21.02	21	2	200	3	1	shma	0.4			0.9	0.92	0.94	0.96	0.84	0.79		0.02	0.11							0.0543327	0.0807936	3.06546	0.0768189	0.14801	2.76329
21.03	21	3	200	6	1	drla	0.7	0.4	0.5	1.4	0.72	0.77	1.14	1.55	2.15		0.05	1.28	1.175	0.496667	168.007	9.63664	0.609756	11.8367	0.0482483	0.0727269	3.2712	0.0728459	0.139492	3.87185
21.04	21	4	200	9	1	shpl	0.58	0.3	0.5	2.1	0.8	0.74	0.9	1.44	2			0.76	1.32	0.61	220.938	6.24878	0.82439	16.6976	0.0486679	0.070929	3.42082	0.0739052	0.140178	3.92138
21.05	21	5	200	12	1	shma	0.4	0.8	1.2	3.2	0.63	0.88	1.15	1.78	2.3		0.25	1.15	1.875	0.713333	148.701	8.38147	0.819223	13.2271	0.0596721	0.0925032	3.15732	0.0801084	0.155886	2.89225
21.06	21	6	200	15	1	disp	0.76			1.1	0.5	0.5	0.62	0.9	0.92			0.59	0.775	0.21		38.8141	0.726041	15.0823	0.0557804	0.089224	3.04124	0.0762052	0.137185	2.67053
21.07	21	7	200	18	1	basp	0.7			1	0.45	0.54	0.6	0.65	0.82		0.09	0.18	0.605	0.2	145.168	14.4686	0.635266	10.8792	0.0380728	0.0658836	4.0658	0.0680542	0.128943	3.41356
21.08	21	8	200	21	1	inpa	0.8			1.1	0.99	0.99	1.09	1.02	0.63			0.01							0.0387537	0.0783716	4.4696	0.0771506	0.179105	3.80608
21.09	21	9	200	24	1	shov	0.52	0.8	1.3	2.7	0.4	0.62	1.3	1.92	2.93		0.22	1.37	1.275	0.526667	185.279	8.3432	0.855523	14.1568	0.0474561	0.0901081	3.75608	0.0896159	0.205246	3.14778
21.1	21	10	200	27	1	siir	0.48	0.7	1.2	3.1	0.4	1.15	1.64	2.02	2.2		0.75	1.63	1.22	0.683333	180.61	7.13933	0.849802	15.751	0.0594567	0.0916655	3.19113	0.118321	0.231409	2.47366
21.11	21	11	200	30	1	shme	0.48	2	3	4.7	0.71	1.26	2.45	3.27	4.5		0.55	2.82	2.275	1.12333	128.272	6.11582	0.861582	13.3427	0.0575822	0.0826655	3.41867	0.110041	0.20325	2.91219
21.12	21	12	200	33	1	pasm	0.67	1.2	1.8	2.8	0.45	0.61	1.01	2.98	3.05		0.16	2.67	1.9	1.10667	172.06	7.93393	1.13166	16.2377	0.0494556	0.0585954	3.40485	0.071293	0.116671	3.16207
21.13	21	13	200	36	0	drla	0.7				0.8	0.81	1.34				0.01								0.0410657	0.0875263	5.82946	0.0806524	0.199599	3.25257
21.14	21	14	200	39	1	drke	0.77		0.9	2.3	0.7	0.99	1.23	1.24	2.09		0.29	0.35	0.575	0.163333	154.823	8.53858	0.869649	13.3463	0.0353629	0.073125	10.3515	0.0751553	0.175434	3.51537
21.15	21	15	200	42	0	maod	0.6				0.53	0.7	0.2				0.17								0.0440504	0.090143	8.75468	0.0740883	0.167591	3.5233
21.16	21	16	200	45	0	shpu	0.53				0.5	0.5				0.99									0.0453007	0.108984	5.5341	0.0824128	0.196307	3.57507
21.17	21	17	200	48	1	shme	0.48		0.5	3	0.52	0.77	0.45	1.11	2.14		0.25	0.98	1.05	0.59	151.201	5.09323	0.802257	15.5937	0.0486025	0.12764	5.37564	0.0820172	0.19831	3.28945
21.18	21	18	200	51	1	disp	0.76			0.8	0.4	0.39	0.4	0.56	0.73			0.23	0.32	0.0866667					0.0523061	0.132271	4.23776	0.0728035	0.175431	3.42701
21.19	21	19	200	54	1	drla	0.7	0.8	1.1	2.7	0.6	1.15	1.86	2.83	2.3		0.55	2.32	1.8	0.973333	175.723	8.38476	0.824494	15.0096	0.0446474	0.0910289	3.47692	0.0742182	0.185372	3.2895
21.2	21	20	200	57	1	shme	0.48			1.2	0.56	0.6	0.62	0.96	1.24		0.04	0.52	0.675	0.253333	156.304	8.14761	0.752533	10.0482	0.0383383	0.0514262	3.3015	0.0736611	0.168497	2.72931
22.01	22	1	220	0	1	maod	0.6	0.5	0.5	1.9	0.82	0.83	0.94	1.17	1.46		0.01	0.72	0.625	0.61	123.761	12.2169	0.669386	8.54127	0.0513386	0.0717972	3.49652	0.0784289	0.127722	2.85549
22.02	22	2	220	3	1	drla	0.7	0.5	1	3.1	0.95	0.67	1.33	1.68	2.26			1.29	1.43	0.55	142.831	8.4623	0.793651	10.3274	0.0626602	0.0993479	3.24106	0.0925913	0.16351	2.72773
22.03	22	3	220	6	1	shsp		0.1	0.9	2.7	0.7	0.96	0.98	1.3	2.67	1.14	0.26	1.02	0.85	0.263333	148.266	6.24213	0.786925	9.56416	0.0693386	0.122305	3.04509	0.106644	0.200942	2.49642
22.04	22	4	220	9	1	shlt	0.96	1	2.2	3.7	0.51	0.95	1.31	2.28	3.07		0.44	2.2	1.375	0.853333	156.498	6.02868	1.11029	13.8625	0.069183	0.140344	3.22539	0.0979732	0.197785	2.66684
22.05	22	5	220	12	1	drke	0.77	0.9	0.5	3	0.42	0.45	1.5	1.62	1.78		0.03	1.42	1.8	0.676667	132.585	7.66556	0.876608	11.434	0.0664042	0.13969	3.32954	0.0789982	0.152778	2.80106
22.06	22	6	220	30	1	maod	0.6	0.9	1	2.4	0.89	1.04	1.67	1.88	2.03		0.15	1.02	0.75	1.05	99.5843	12.1714	0.70594	9.19182	0.0702527	0.145886	3.24906	0.0748931	0.162406	3.05982
22.07	22	7	220	33	1	shov	0.52	0.6			0.37	0.66	1.26	1.73			0.29	1.32							0.0692407	0.134143	3.39164	0.0757188	0.133807	2.82545
22.08	22	8	220	36	0	inpa	0.8				0.86														0.0637069	0.122982	4.72094	0.070754	0.113694	5.15108
22.09	22	9	220	39	0	shlt	0.96				0.41	0.86	0.41				0.45								0.061788	0.110572	4.3567	0.0639183	0.107082	5.26859
22.1	22	10	220	45	0	mapa	0.49				0.57	0.64	0.5				0.07								0.0524219	0.0946308	3.69852	0.0635453	0.121789	4.39945
22.11	22	11	220	48	1	baan	0.7		1.2	3.6	0.4	0.88	0.6		2.39		0.48		0.825	0.57	130.088	13.9167	0.7412	12.5087	0.0618825	0.148242	5.33303	0.0963346	0.248801	3.51334
22.12	22	12	220	51	1	drke	0.77	0.8			0.6	0.63		1.63			0.03	1.38							0.0621364	0.146079	3.52724	0.0856535	0.197317	2.75359
22.13	22	13	220	54	1	dico	0.95	1.2	1.7	2.8	0.3	0.98	2.05	3.23	3.85		0.68	3.01	1.6	0.823333	215.502	7.57874	0.772638	13.563	0.0473497	0.108875	4.24187	0.0688691	0.152965	3.35266
22.14	22	14	220	57	1	basp	0.7	1.9	2.8	4.7	0.4	0.78	1.77	3.39	4.15		0.38	2.16	1.3	0.675	103.6	13.6629	0.598122	10.8848	0.0367808	0.0740979	4.42121	0.0677904	0.166012	3.92246
22.15	22	15	220	60	1	shle	0.47	0.9	1.4	2.7	0.95	1.14	1.67	2.19	2.57		0.19	1.66	1.55	0.716667	241.684	8.88119	0.841584	17.6733	0.0310872	0.0525236	4.81828	0.0701144	0.173744	3.26709
22.16	22	16	220	63	1	shpl	0.58	3.1	5.2	6.4	0.92	1.96	2.33	5.28	7.52		1.04	3.92	3.3	0.79	181.894	6.15795	0.765504	13.3866	0.0274209	0.057891	7.34421	0.0602339	0.149339	4.56348
22.17	22	17	220	66	0	pead	0.65				1.15	1.13	1.08												0.0397103	0.0860132	5.77572	0.0600447	0.137874	4.5006
22.18	22	18	220	72	0	pasm	0.67				0.26	0.26													0.037154	0.0699567	5.43143	0.0558843	0.109167	3.82014
22.19	22	19	220	75	1	shma	0.4	0.8	1.6	3	0.91	0.95	1.33	1.8	2.4		0.04	0.91	1.775	0.82	157.783	9.07463	1.25124	16.4577	0.0350283	0.0688793	6.50241	0.0604707	0.128117	4.25329
22.2	22	20	220	78	0	pato	0.51				0.57	1					0.43								0.0441032	0.083744	4.52395	0.0620937	0.121237	3.42804
23.01	23	1	230	0	1	shfx	0.62	0.1	0.5	2.6	0.59	0.6	1	1.33	1.76		0.01	0.89	0.915	0.273333	184.04	7.38835	0.754854	13.6019	0.0684295	0.143482	3.4682	0.117324	0.253999	2.61981
23.02	23	2	230	3	0	shsp					0.67	0.76	0.4				0.09								0.0738289	0.177899	3.77127	0.114654	0.268075	2.9625
23.03	23	3	230	6	1	disp	0.76			2	0.34	0.32	0.3	0.55	0.85			0.15		0.143333	163.396	21.7072	0.763619	15.9776	0.0768934	0.204557	4.00611	0.108901	0.27932	3.28726
23.04	23	4	230	9	1	disp	0.76			2.2	0.4	0.35	0.5	0.87	1.61	6.4		0.47	0.535	0.17	221.63	30.749	0.921693	16.0895	0.0682362	0.186461	4.37455	0.11612	0.283808	3.03903
23.05	23	5	230	12	1	mapa	0.49			1.8	0.87	1.05	1.32	1	1.24		0.18	0.12	0.295	0.16	122.334	12.4568	0.730143	7.96251	0.0777621	0.165154	3.72046	0.113606	0.218583	2.58058
23.06	23	6	230	15	1	shov	0.52	2.6	4	5.7	0.67	1.39	2.5	4.56	4.6		0.72	4.16	2.715	1.13667	157.116	4.36036	0.856465	9.71508	0.0848377	0.153918	3.22156	0.100447	0.167341	2.69043
23.07	23	7	230	21	1	basp	0.7	1.1	1.6	2.9	0.62	1.73	2.51	2.18	3.14		1.11	0.67	1.175	0.685	133.811	10.3814	0.549777	9.91085	0.0610024	0.132294	4.03595	0.079936	0.140199	2.69603
23.08	23	8	230	24	0	shpa	0.54				0.65					1.2									0.0568045	0.118423	4.29838	0.0556101	0.100313	4.76201
23.09	23	9	230	27	1	wapi	0.87	0.7	1.3	2.7	0.5	0.86	1.34	2.27	3.02		0.36	1.89	1.19	0.223333	128.106	17.2888	1.26492	15.4081	0.0634618	0.134566	3.93235	0.0621094	0.12363	4.71238
23.1	23	10	230	30	1	shfa	0.89	1	1.7	2.7	0.72	0.98	1.43	2.96	3.87		0.26	1.97	1.255	0.786667	138.539	5.23833	0.940914	14.007	0.0566751	0.116415	3.48472	0.0575019	0.108951	2.97647
23.11	23	11	230	33	1	pead	0.65			0.5	0.95	0.44	0.42	0.37	0.65			0.14							0.0519103	0.106413	4.31434	0.0586537	0.122876	4.09891
23.12	23	12	230	36	1	mapa	0.49	0.8	1.2	2.2	1.04	1.11	1.44	1.58	2.11		0.07	1.57	0.89	0.28	115.974	11.6691	0.801144	9.91416	0.0702176	0.160404	4.6747	0.0784299	0.176248	4.42815
23.13	23	13	230	39	1	shma	0.4	0.9	1.6	5.6	0.76	0.89	1.63	1.46	2.67		0.13	1.06	0.995	0.66	165.088	5.88757	0.670611	14.8274	0.0857017	0.190767	3.78349	0.0932223	0.211224	3.4943
23.14	23	14	230	45	0	shsp					0.72	0.17													0.0882807	0.194129	3.74185	0.0961255	0.217708	3.64275
23.15	23	15	230	48	1	pama	0.48	0.1	1	3.1	0.64	1.04	1	1.56	2.44		0.4	1.45	1.675	0.703333	192.191	9.22414	1.47989	22.2414	0.076953	0.188259	4.50094	0.0995352	0.253302	3.99783
23.16	23	16	230	51	1	pela	0.65	1.3	2.6	3.7	0.97	1.35	1.36	2.99	4.3		0.38	2.32	1.82	1.08	148.356				0.0720277	0.175377	4.89545
23.17	23	17	230	57	1	pato	0.51		0.8	2.2	0.45	0.92	1.72	1.06	1.98		0.47	0.23	0.835	0.58	193.703	8.12653	1.3487	21.3585	0.0624252	0.139099	3.95844
23.18	23	18	230	60	1	pato	0.51	1.4	2	4	0.44	1.06	0.88	2.95	3.18		0.62	2.25	1.765	0.88	160.531	7.9456	0.908208	16.3137	0.0575389	0.116976	3.50453	0.112744	0.222437	2.4207
23.19	23	19	230	63	0	disp	0.76				0.32	0.28	0.3												0.0695827	0.135545	3.46969	0.0974981	0.183512	2.49835
23.2	23	20	230	66	1	pato	0.51		0.6	1.7	0.53	0.58	0.77	1.08	1.89		0.05	0.08	0.27	0.21	177.105	5.99502	0.945274	15.0299	0.0696191	0.132031	2.98802	0.0943708	0.176535	2.47391
24.01	24	1	240	0	1	pead	0.65		3.1	5.2	0.82	0.87	1.96		4.6		0.05		0.575	1.2	171.171	13.1471	1.19118	16.3333	0.0628534	0.147038	3.47677	0.110731	0.220181	2.44689
24.02	24	2	240	3	1	shle	0.47	1.9	2.6		1.01	1.5	0.97	3.54	3.65		0.49	2.6	1.8	0.62	208.404				0.0625098	0.12765	3.3039	0.124913	0.233677	2.2861
24.03	24	3	240	6	1	shfa	0.89	1.1	1.6		0.62	0.8	0.96	2.56	3.2		0.18	2.27	1.45	0.696667	145.961				0.0628532	0.120976	3.18916	0.134613	0.257704	2.18372
24.04	24	4	240	9	1	hofe	0.64	1			0.36	0.36		2.58				2.17							0.0664385	0.143751	3.48707	0.134151	0.27598	2.36669
24.05	24	5	240	12	0	shsp					0.62	0.64	0.4				0.02								0.0647292	0.154477	4.17158	0.122755	0.276738	2.86572
24.06	24	6	240	15	0	siir	0.48				0.49	0.54	0.16				0.05								0.0667577	0.160103	4.0754	0.115126	0.293431	3.11753
24.07	24	7	240	18	0	siir	0.48				0.28	0.39	0.3				0.11								0.077755	0.186135	3.87395	0.129934	0.313108	2.72
24.08	24	8	240	21	0	shpa	0.54				0.7	1.01				1.2	0.31								0.0833744	0.195086	3.58876	0.144916	0.309519	2.25094
24.09	24	9	240	24	0	shpa	0.54				0.75														0.086096	0.19952	2.99194	0.143027	0.286134	2.09653
24.1	24	10	240	27	1	shme	0.48	0.4	2.2	4.8	0.54	0.7	1.28	1.9	3.4		0.16	1.53	0.9	0.496667	148.79	5.13474	0.788829	13.2092	0.0882164	0.20729	2.87207	0.134386	0.269657	2.15165
24.11	24	11	240	30	1	shpu	0.53	0.3	1.2	3.6	0.51	0.57	0.7	1.5	2.4		0.06	1.06	1.435	0.37	126.816	7.19608	0.89951	10.6029	0.0841786	0.183675	2.71813	0.132613	0.275101	2.20459
24.12	24	12	240	33	0	shfx	0.62				0.77	0.82	1.7				0.05								0.0818717	0.1862	2.79606	0.127827	0.26865	2.2788
24.13	24	13	240	36	1	shme	0.48	1	2		0.62	0.66	1.23	3.05	3.92		0.04	2.66	1.305	0.74	114.129				0.0836991	0.206593	2.86934	0.121573	0.251849	2.33286
24.14	24	14	240	39	0	siir	0.48				0.59														0.0726573	0.174954	3.08603	0.121975	0.22988	2.17925
24.15	24	15	240	45	0	shpa	0.54				1.1	1.4	0.2				0.3								0.0480805	0.0950434	3.67038	0.105992	0.216915	2.4209
24.16	24	16	240	48	0	inpa	0.8				0.68	0.7					0.02								0.0486764	0.100075	3.65542	0.112047	0.221455	2.35242
24.17	24	17	240	51	1	drla	0.7	0.5	1.1	2.1	0.6	1.53	1.85	2.85	3.51		0.93	2.34	1.02	0.48	157.7	9.24293	0.745089	13.8189	0.0450898	0.093126	3.54196	0.0987527	0.178633	2.34059
24.18	24	18	240	54	1	shbe	0.51	1.5	2.5	4.1	0.78	0.91	1.53	3.28	4.15		0.13	2.6	3.405	0.976667	162.676	4.72276	0.600681	12.7432	0.0473181	0.100541	3.74107	0.0913717	0.174711	2.98492
24.19	24	19	240	57	0	dico	0.95				0.29	0													0.054659	0.109499	3.28043	0.114864	0.24716	3.26106
24.2	24	20	240	60	0	shlt	0.96				0.42	0													0.0570785	0.110701	3.04179	0.137334	0.302379	2.72768
25.01	25	1	250	0	0	shpl	0.58				0.9	0.73													0.0522695	0.130783	5.32463	0.111514	0.31413	3.20551
25.02	25	2	250	3	1	hesp	0.78	1.1	1.7	4.1	0.8	0.9	1.33	2.26	2.93		0.1	1.33	1.15	0.883333	153.456	13.6912	1.04412	13.0882	0.0541318	0.135789	6.26475	0.121572	0.340776	2.99479
25.03	25	3	250	6	1	shov	0.52				0.35	0.44	0.5	1.06		1	0.09	0.49	0.45	0.106667	185.862				0.0493124	0.103845	5.13843	0.130696	0.362224	2.83563
25.04	25	4	250	9	1	pato	0.51	0.7	1.2	4.4	0.45	0.6	0.8	1.87	2.17		0.15	0.97	1.15	0.46	177.048	6.70078	1.16472	18.4308	0.0522364	0.135226	5.94395	0.142033	0.377694	2.64129
25.05	25	5	250	12	0	shbe	0.51				0.75	1.12					0.37								0.0522364	0.135226	5.94395	0.135093	0.32699	2.40833
25.06	25	6	250	15	1	shfx	0.62	3.7	5	7.4	0.55	1.55	2.71	5.33	5.85		1	4.29	2.625	1.21333	178.942	10.0947	0.909522	13.4344	0.0541213	0.12361	4.07582	0.116663	0.237608	2.26936
25.07	25	7	250	18	1	shpa	0.54	2.3	3.6	5.4	0.75	1.71	2.21	4.42	5.4		0.96	3.77	2.1	1.08333	193.941	6.53081	0.919457	17.5109	0.0512074	0.113602	4.23849	0.101649	0.186742	2.51741
25.08	25	8	250	21	1	shma	0.4	4.1	5.7	7.1	0.6	0.96	2.99	2.67	4.03		0.36	1.94	3.8	1.22	142.455	6.45084	0.781775	14.494	0.0538488	0.108818	4.15324	0.0945945	0.156118	2.61583
25.09	25	9	250	24	1	shxa	0.64	0.1	0.4	1.4	0.34	0.55	0.82	1.72	1.95		0.21	1.47	0.55	0.25	136.435	5.79984	0.926769	13.8494	0.0516351	0.0853245	3.88876	0.105787	0.177489	2.5609
25.1	25	10	250	27	1	hesp	0.78			1.3	0.8	0.88	0.8	1.11	0.86		0.08	0.5	0.425	0.195					0.0524394	0.0979501	3.93795	0.115993	0.22213	2.42808
25.11	25	11	250	30	1	shle	0.47	2.2	3.2	5.2	0.85	1.1	1.68	3.29	4.77		0.25	2.29	1.85	1.08333	229.104	6.85032	1.15797	21.2043	0.0524082	0.105139	3.41806	0.113159	0.230027	2.37095
25.12	25	12	250	33	1	koex	0.831667				0.65	0.66	0.66	0.29			0.01	0.07							0.0500578	0.101537	3.36988	0.113679	0.241158	2.40495
25.13	25	13	250	36	1	maod	0.6			1.8	0.72	0.7	0.48	0.68	1.24	1.1		0.5	0.55	0.7	124.558	8.37098	0.504565	10.2066	0.0506746	0.0960106	3.26932	0.123624	0.258111	2.19139
25.14	25	14	250	39	0	shsp					0.6	0.65	0.22			0.6	0.05								0.0560771	0.0911057	3.10114	0.127628	0.250074	2.05718
25.15	25	15	250	42	1	basp	0.7			1.3	0.55	0.67	0.73	0.8	1.13		0.12	0.12	0.575	0.3	135.325	15.9677	0.546301	10.392	0.0573156	0.077258	3.0109	0.114274	0.196562	2.12123
25.16	25	16	250	45	1	pela	0.65	1.1	1.4	0.3	1.05	1.11	1.91	2.82	3.4		0.06		1.25	0.643333	217.042	10.3167	0.712519	16.8877	0.0439481	0.0582984	3.61222	0.0937609	0.151106	2.56097
25.17	25	17	250	48	1	hofe	0.64			0.4	0.25	0.26	0.2	0.23		1.2	0.01	0.2							0.0431538	0.0621001	3.62945	0.0881815	0.143113	2.88531
25.18	25	18	250	51	1	drla	0.7	0.2			0.64	0.66	1.04	1.54			0.02	0.06	1.15	0.443333	155.043				0.0536875	0.0793348	3.73965	0.0905125	0.154037	3.82298
25.19	25	19	250	54	0	inpa	0.8				0.85	0.82																0.0856886	0.140787	3.63417
25.2	25	20	250	57	1	shxa	0.64			0.7	0.25	0.53	0.4	0.89		1.09	0.28	0.8	0.32	0.17		6.85728	0.870214	15.097	0.0668016	0.107005	2.72562	0.0867446	0.150779	3.00634
26.01	26	1	260	0	1	shlt	0.96	1.8	2.2	3.4	0.4	1.12	1.59	3.45	4.39		0.72	3.18	1.34	1.04667	184.944	7.58621	1.2069	16.0394	0.0405174	0.0826024	4.27133	0.0906331	0.186671	2.99951
26.02	26	2	260	15	0	hofe	0.64				0.3	0.28	0.1												0.0485706	0.0984373	4.23372	0.105319	0.23391	3.25318
26.03	26	3	260	18	1	disp	0.76			0.9	0.24	0.3	0.46	0.52	0.47		0.06	0.33	0.325	0.21	184.61	24.687	0.707245	15.4805	0.0503001	0.102201	3.76223	0.118794	0.267158	3.16448
26.04	26	4	260	21	1	pead	0.65	0.4	0.7	2.4	0.55	1.47	1.62	1.4	1.92		0.92	0.48	0.845	0.426667	201.844	10.7861	1.0398	18.0199	0.0496806	0.0923171	3.36179	0.124813	0.274258	2.91858
26.05	26	5	260	30	1	wapi	0.87	0.8	1	2.4	0.64	1.11	1.54	2.12	2.45		0.47	1.21	1.04	0.323333	141.353	16.1022	1.08516	14.3601	0.0503658	0.0946096	3.41596	0.111399	0.262054	3.02071
26.06	26	6	260	33	1	shpu	0.53	0.7	1	2.6	0.55	1.15	1.66	2.27	2.62		0.6	1.58	1.61	0.4	134.939	6.93756	0.626858	13.439	0.047987	0.0944135	4.16804	0.086777	0.190774	3.17285
26.07	26	7	260	36	1	drla	0.7	2.3	3.2	5.1	0.98	1.93	2.75	4.6	5.65		0.95	3.28	1.76	1.22667	135.045	7.53518	0.74721	12.6735	0.0599188	0.104993	4.21498	0.095217	0.155037	2.80964
26.08	26	8	260	39	0	shpa	0.54				0.61	2.4	3.01				1.79								0.0659523	0.118452	3.57744	0.107642	0.180634	2.44437
26.09	26	9	260	42	1	casp	0.57	0.9	1.2	2	0.87	0.73	1.44	1.8	1.85			0.77	1.21	0.406667	165.974	7.64735	0.919081	19.7802	0.0439746	0.0794389	3.37459	0.0977515	0.168852	2.33386
26.1	26	10	260	48	1	siir	0.48				0.25	0.47	0.45	0.27	0.28	1.17	0.22	0.12							0.0401737	0.0605079	3.3298	0.0877872	0.134018	2.39905
26.11	26	11	260	57	1	casp	0.57			1.2	0.57	0.57	0.63	0.86	0.94	0.78		0.34	0.94	0.486667	203.411	9.67229	0.858987	14.3148	0.0393446	0.057916	3.32081	0.075044	0.11771	2.58509
26.12	26	12	260	60	1	dico	0.95			0.9	0.32	0.36	0.5	0.68	0.86		0.04	0.43	0.44	0.213333	237.023	9.797	1.24938	15.3991	0.038487	0.0562007	3.34976	0.0701434	0.134342	2.95136
26.13	26	13	260	63	1	shma	0.4	0.3	0.8	2.1	0.82	1	1.24	1.72	1.9		0.18	0.94	1.52	0.37	162.302	7.26647	0.715339	14.3805	0.0408268	0.0602966	3.44486	0.0765618	0.158701	3.04741
26.14	26	14	260	66	0	inpa	0.8				0.55														0.0472773	0.0849661	3.55594	0.0899708	0.219881	3.00001
26.15	26	15	260	69	1	shsp		1.6	2.3	3.8	0.72	0.81	1.99	3.36	1.91		0.09	2.44	1.3	0.806667		6.27384	1.18582	14.2836	0.0506068	0.089569	3.40103	0.122461	0.33042	2.67019
26.16	26	16	260	72	1	shfx	0.62	2.3	2.9	4.8	0.65	1.38	2.42	3.45	2.73		0.73	2.54	2.095	1.21333		7.91288	0.880804	15.6869	0.0526763	0.103519	3.43142	0.140937	0.378876	2.48987
26.17	26	17	260	75	1	baan	0.7	1.2	1.6	2.5	0.45	0.67	1.14	1.91	2.52		0.22	0.66	0.805	0.466667		15.2109	0.809501	12.7096	0.0438205	0.0912808	3.88216	0.137519	0.360578	2.68649
26.18	26	18	260	78	1	mapa	0.49			1.9	0.6	0.64	0.87	1.2	1.1	1.29	0.04	0.61	0.67	0.7		11.9791	0.81007	13.4945	0.0473953	0.101616	3.38508	0.124225	0.32606	2.96383
26.19	26	19	260	81	0	shfx	0.62				0.86	1.5					0.64								0.0540852	0.120755	3.49872	0.126392	0.328255	3.0057
26.2	26	20	260	84	0	shfa	0.89				0.6	1.01				1.13	0.41								0.0577344	0.11315	3.40914	0.107165	0.269252	2.87703
27.01	27	1	270	0	0	shfa	0.89				0.45	0.45													0.039583	0.0451275	3.57152	0.0777387	0.170714	2.94915
27.02	27	2	270	3	0	pato	0.51				0.45	1.47	2.4				1.02								0.038613	0.099214	4.55059	0.0724491	0.15374	2.98484
27.03	27	3	270	6	1	shpl	0.58	1.4	2.3	3.1	0.9	1.31	2.08	2.95	3.67		0.41	1.85	1.95	0.816667	193.536	3.91069	0.541139	12.4117	0.0468431	0.109127	3.9128	0.0845224	0.180874	3.07448
27.04	27	4	270	9	0	shbe	0.51				0.7	0.91	0.28				0.21								0.0540652	0.1055	4.06297	0.0996982	0.222993	3.21142
27.05	27	5	270	12	0	drla	0.7				0.38	1.4					1.02								0.0594254	0.131457	4.99252	0.102327	0.248275	3.49235
27.06	27	6	270	15	1	siir	0.48	0.1	0.5	1.7	0.4	0.5	0.8	1.35	1.44		0.1	0.98	0.775	0.4	154.539	5.40689	0.728907	12.9006	0.0465909	0.0952905	4.74844	0.079175	0.183276	3.2639
27.07	27	7	270	18	1	shpa	0.54	3	4	5	0.6	1.78	3.14	4.91	5.76		1.18	3.47	3	1.31667	202.819	8.53993	0.970113	16.1538	0.0330632	0.0598026	4.11314	0.0576663	0.116347	2.87305
27.08	27	8	270	21	1	shfa	0.89		0.3	1.1	0.6	0.73	1.12	1.28	1.42	1.29	0.13	0.73	1	0.35	141.592	4.19165	0.665848	10.8943	0.0330118	0.07758	5.01805	0.0552664	0.110804	2.98561
27.09	27	9	270	30	1	shlt	0.96	2.2	3.3	4.4	0.47	1.64	2.58	2.93	3.73		1.17	1.95	3.2	1.42333	168.244	4.35171	0.85693	14.4113	0.0426392	0.103089	4.94495	0.0575894	0.12683	3.57899
27.1	27	10	270	33	0	shbe	0.51				0.95	1.7					0.75								0.055882	0.136157	3.91675	0.0693225	0.180264	3.52159
27.11	27	11	270	36	1	shma	0.4	1.3	1.7	3.4	0.65	1.61	1.72	2.21	2.96		0.96	1.49	1.75	0.74	124.118	4.25073	0.536239	14.5005	0.0588762	0.133363	3.25811	0.0720416	0.18837	3.00105
27.12	27	12	270	39	1	pela	0.65			0.6	1.07	1.25	1	1	1.04		0.18	0.97	1.35	0.626667	228.882	11.3488	0.741107	16.9219	0.0510606	0.107289	3.27084	0.0667788	0.149819	2.8893
27.13	27	13	270	42	1	maod	0.6				0.7	0.88	1.05	0.99			0.18	0.03	0.45	0.15					0.0440523	0.100665	4.01286	0.0722635	0.169024	3.23453
27.14	27	14	270	45	0	dusp	0.61				1.1	1.1													0.0410834	0.0894508	4.31548	0.0746097	0.176184	3.57805
27.15	27	15	270	51	1	shpl	0.58	3.5	5.6	8.1		1.44	2.76	5.69	8.04		1.44	4.44	3.1	0.866667	163.098	4.21471	0.670974	16.3867	0.0341936	0.0764971	5.48951	0.0707806	0.171101	3.80606
27.16	27	16	270	54	0	shme	0.48				0.55	0.95				0.88	0.4								0.0394575	0.10892	6.35167	0.0649214	0.149376	3.58141
27.17	27	17	270	60	1	pama	0.48	3	3.7	4.6	0.7	1.31	2.68	3.76	4.8		0.61	2.52	2.45	1.20333	174.518	7.28088	1.56624	19.9651	0.0468981	0.114424	4.61676	0.0714159	0.155538	2.92844
27.18	27	18	270	63	1	wapi	0.87	0.3	0.5	1.4	0.75	0.76	1.23	1.48	1.67		0.01	0.9	0.715	0.143333	135.848	10.6653	0.772095	14.6226	0.0369249	0.0730645	4.73269	0.0753482	0.176167	2.99033
27.19	27	19	270	66	0	inpa	0.8				0.9	0.75	0.65												0.0343939	0.0809526	6.72882	0.0735572	0.16182	3.39501
27.2	27	20	270	69	1	shpa	0.54				0.75								0.375	0.12	206.742				0.0459377	0.108795	5.77463	0.0876909	0.19118	3.16831
28.01	28	1	290	0	1	shme	0.48	2.4	3.5	4.7	0.6	1.25	2.21	3.29	4.04		0.65	1.96	2.25	1.2	134.579	6.2525	0.648703	11.5669	0.0445642	0.111345	6.09605	0.0729714	0.168549	4.4166
28.02	28	2	290	3	1	shlt	0.96	2.3	3.6	4.9	0.54	1.29	1.91	3.97	5.08		0.75	2.85	2.85	1.51667	174.97	4.96036	0.721011	14.8216	0.0358984	0.0736087	5.28843	0.0666062	0.125776	4.14468
28.03	28	3	290	6	1	pead	0.65			1.1	0.93	0.95	1.6	1.08	1.13		0.02	0.09	0.5	0.11					0.0254584	0.044234	4.69962	0.0604134	0.109824	3.57398
28.04	28	4	290	48	1	drke	0.77	2	2.6	3.6	0.5	1.5	2.05	4.35	5.26		1	3.13	1.9	0.9	121.547	7.45274	0.89801	10.6816	0.0411627	0.103085	4.82183	0.0544095	0.129569	3.72373
28.05	28	5	290	51	1	hesp	0.78		0.4	1	0.8	0.76	0.4	1.08	1.34			0.7	0.55	0.68	170.629				0.0462288	0.117358	4.13977	0.0572821	0.133412	3.74477
28.06	28	6	290	54	1	pela	0.65			0.9	0.9	1	0.5	0.97	0.9		0.1	0.68	0.775	0.5	287.361	16.2656	0.921118	16.1108	0.0393062	0.0856721	4.29834	0.0614609	0.13064	3.79355
28.07	28	7	290	57	1	dusp	0.61			0.6	0.85	1.06	0.27	0.58	0.68		0.21	0.35	0.495	0.186667	231.272	14.209	1.23134	17.0398	0.0320549	0.0755039	7.27181	0.0520881	0.119426	5.8593
28.08	28	8	290	60	1	shov	0.52	0.5	0.8	2.4	0.25	0.61	1.24	1.94	2.24		0.36	0.67	1.2	0.436667	164.512	3.7654	0.768852	14.1942	0.0304685	0.0694424	6.79683	0.0529342	0.120048	5.42921
28.09	28	9	290	63	1	wapi	0.87	0.5	0.7	1.6	0.85	1.3	1.42	2.15	2.29		0.45	1.47	1.025	0.126667	132.399	13.5982	0.842956	14.06	0.0278771	0.0537098	5.57333	0.0511155	0.109878	4.18403
28.1	28	10	290	69	1	shbe	0.51	4.1	5.5	7	0.65	1.65	3.77	6.33	6.29		1	5.5	3.35	1.81667	148.286	4.59073	0.739645	11.2623	0.0377687	0.0808113	6.71696	0.0539667	0.132013	5.08672
28.11	28	11	290	72	1	hesp	0.78	1.3	0.9	2.1	0.77	0.9	1.36	1.5	2.05		0.13	0.74	0.85	0.203333	136.033	12.2377	0.771442	14.2214	0.0540696	0.130166	5.73728	0.0709444	0.179723	4.76015
28.12	28	12	290	75	1	shpl	0.58				0.82	1.56	3.39	1.22			0.74	0.75	0.725	0.176667	223.801				0.0606188	0.164413	5.01723
28.13	28	13	290	78	1	shfa	0.89				0.5	0.76	1.12	0.82		1.12	0.26	0.68	0.375	0.216667					0.0774621	0.215172	4.38261
28.14	28	14	290	81	1	mapa	0.49			1.6	0.81	0.61	0.7	0.83	1.12			0.23	0.72	0.3	113.624	10.2616	0.578973	10.2519	0.0858798	0.215761	3.49326	0.0732715	0.195788	3.72724
28.15	28	15	290	84	0	shbe	0.51				0.75														0.078883	0.184222	3.49276	0.0836167	0.208676	3.28533
28.16	28	16	290	87	0	pato	0.51				0.45	0													0.0745699	0.164517	3.24389	0.0784652	0.184556	2.93166
28.17	28	17	290	90	0	shsp					0.69	0.72	0.85				0.03								0.0624017	0.135344	3.17944	0.0554506	0.125225	3.11571
28.18	28	18	290	93	1	maod	0.6		0.7	1.7	0.62	0.74	0.9	1.27	1.52		0.12	0.35	0.9	0.83	110.908	10.2061	0.519153	10.3953	0.054662	0.127362	3.6184	0.0593098	0.134113	3.34994
28.19	28	19	290	96	1	shxa	0.64		0.2	1.1	0.3	0.33		0.68	1.32		0.03	0.42	0.575	0.193333	169.864				0.0493748	0.118372	4.29716	0.0692879	0.162145	3.60083
28.2	28	20	290	99	1	disp	0.76		0.2	1.5	0.3	0.33	0.42	0.9	1.45		0.03	0.58	0.55	0.293333	165.645	39.9466	0.798932	16.2069	0.0494629	0.114828	4.48222	0.0780008	0.191429	3.7675
29.01	29	1	300	0	1	maod	0.6	0.9	1	2.6	0.56	0.9	1.37	2.26	2.55		0.34	1.8	0.85	1.17	125.827	10.6826	0.555556	9.08321	0.0389931	0.0762076	4.05042	0.0746582	0.148665	3.04963
29.02	29	2	300	3	1	pasm	0.67			0.6	0.36	0.3	0.5	0.72	0.74			0.56	0.725	0.406667	216.279	5.93237	0.867727	15.3506	0.0302131	0.0529763	4.23605	0.0867833	0.173058	3.01421
29.03	29	3	300	6	1	shov	0.52	1.7	2.1	3.8	0.5	1.2	2.36	4.11	4.24		0.7	3.68			163.575	4.68872	0.729572	12.7091	0.0322419	0.0538156	4.00872	0.0887319	0.171224	2.84416
29.04	29	4	300	9	1	pasm	0.67			0.6	0.39	0.68	0.7	0.6	0.72		0.29	0.3			186.216	6.25743	0.829208	13.1188	0.0371029	0.0623238	3.70088	0.0763265	0.136023	2.65148
29.05	29	5	300	12	1	siir	0.48				0.61	0.83	0.4	0.39			0.22	0.05	0.885			6.46509	0.816126	15.8112	0.0395147	0.0716082	3.52631	0.0689611	0.132889	2.68952
29.06	29	6	300	15	1	pama	0.48			0.9	0.6	0.65	0.69	0.84	0.99		0.05	0.71	0.84	0.346667	227.024				0.0358778	0.0696318	3.69232	0.068584	0.139046	2.76996
29.07	29	7	300	18	1	shme	0.48				0.57			0.72				0.57							0.033501	0.0578169	3.83152	0.0402866	0.0687619	3.43857
29.08	29	8	300	21	1	koex	0.831667	0.9		0.1	0.62	0.76	0.65	2.31	0.35		0.14	1.74	0.495	0.36	152.371				0.0315654	0.0482415	7.12858	0.0196444	0.0222325	3.93091
29.09	29	9	300	45	1	drla	0.7	0.2	1.6	2.1	0.65	1.3	2.02	1.79	3.37		0.65	1.22	0.8	0.406667	195.625	6.85121	0.677212	10.3658	0.0480153	0.122005	3.7392	0.0693655	0.185005	3.8937
29.1	29	10	300	48	1	pama	0.48		0.3	1.6	0.56	0.73	1.12		1.94		0.17				96.7642	6.29775	0.937806	15.5338	0.0439249	0.0967124	3.50204	0.0439588	0.106141	4.69242
29.11	29	11	300	51	0	wapi	0.87				0.58	0.52	0.8												0.0330674	0.0571321	3.69726	0.0227838	0.0468026	5.17184
29.12	29	12	300	54	0	shpa	0.54				0.77	1.1	1.65				0.33								0.0329556	0.0764158	5.32176	0.0453951	0.104345	4.49275
29.13	29	13	300	57	1	pead	0.65	1	1.2	2.2	0.97	1	1.39	2.61	2.65		0.03	1.67	0.445	1.105		11.2227	1.11581	18.5934	0.0412099	0.0988324	4.9152	0.0450952	0.104613	4.49447
29.14	29	14	300	60	1	shsp		0.3	0.9	1.9	0.71	0.88	1.39	2.19	2.19		0.17	1.69	0.695	1.08		4.28712	0.680809	13.1919	0.0396622	0.0911214	5.03184	0.0431479	0.0968639	4.9768
29.15	29	15	300	63	0	drke	0.77				0.5	0.93	2.01				0.43								0.0590666	0.161887	5.3018	0.0807512	0.205638	4.50566
29.16	29	16	300	66	0	mapa	0.49				0.76	0.9	1.03			1.26	0.14								0.0799479	0.221364	3.98136	0.0957983	0.244096	3.74145
29.17	29	17	300	69	0	shme	0.48				0.7	0.6													0.0798153	0.217165	3.41702	0.0894635	0.22313	3.29101
29.18	29	18	300	72	1	dusp	0.61		0.5	2.4	1.04	0.81	1.34	1.07	2	1.28		0.32	0.78	0.12	226.386	16.1165	0.890777	16.9175	0.0667536	0.168357	3.09227	0.0586334	0.136372	3.21637
29.19	29	19	300	75	0	shpa	0.54				0.82	1.2					0.38											0.026618	0.045629	3.7431
29.2	29	20	300	78	1	shsp		0.83	1.2	3.5	0.66	0.68	1	1.87	2.47		0.02	1.55	2.53	1.55333	196.902	6.80569	0.812071	17.2522	0.0459406	0.0979404	3.55881	0.0215883	0.0371924	5.57956
30.01	30	1	310	0	1	shme	0.48	3.1	3.9	5.5	0.49	1.54	2.14	5	5		1.05	3.95	0.935	1.92	147.562	4.2999	0.61569	14.0665	0.0330889	0.0432695	8.20251	0.0841005	0.166562	4.83527
30.02	30	2	310	3	1	inpa	0.8				0.6	0.42	0.6	0.52				0.23	0.39	0.343333					0.0346641	0.0551828	8.51721	0.0763847	0.16206	4.8617
30.03	30	3	310	9	1	shfx	0.62			1.6	0.74	0.81	0.85	1.04	1.24		0.07	0.65	1.695	0.7	193.086	8.97645	0.792888	13.3349	0.0509354	0.109402	3.71443	0.0725085	0.173973	3.12313
30.04	30	4	310	12	1	casp	0.57			1	0.5	0.56	0.7	0.71	0.75		0.06	0.16	0.615	0.12		10.3659	1.2878	16.322	0.041705	0.0898087	3.73157	0.074611	0.177929	2.9581
30.05	30	5	310	18	1	mapa	0.49			1	1.1	1.2	1.25	1.26	1.27		0.1	0.78			146.757				0.0341802	0.0571984	3.86231	0.0795494	0.167032	2.82778
30.06	30	6	310	24	1	hofe	0.64			0.6	0.33	0.39	0.5	1.12	1.24		0.06	0.9	0.74	0.166667	252.999				0.0371046	0.0702649	3.75868	0.0324946	0.0640992	3.80293
30.07	30	7	310	27	1	wapi	0.87			1	0.6	0.62	0.69	0.99	0.94		0.02	0.51	0.48		186.867	25.6314	1.3725	16.1726	0.034639	0.0651046	3.77859	0.0540225	0.119181	3.29548
30.08	30	8	310	36	0	drke	0.77				0.45	0.57				1.08	0.12								0.0359415	0.0766127	5.10085	0.0791356	0.195115	3.19886
30.09	30	9	310	48	1	casp	0.57			0.8	0.48	0.49	0.5	0.55		1.17	0.01	0.08	1.9	0.723333		11.8195	1.40265	14.5807	0.0238579	0.0430523	4.42531	0.0607746	0.155654	3.97865
30.1	30	10	310	57	1	wapi	0.87			1	0.79	0.82	0.9	0.95	1.04		0.03	0.38	1.22	0.633333	152.892	21.6046	1.68405	17.849	0.0239057	0.0432366	5.24917	0.0270171	0.0558233	5.3102
30.11	30	11	310	60	1	shle	0.47	1.3	1.3	2.4	1	1.81	2.61	3.29	3.5		0.81	1.7			219.563	7.11873	0.876801	13.3035	0.0231156	0.0448854	6.10944	0.0447145	0.116379	5.79028
30.12	30	12	310	63	1	shov	0.52	0.2	0.4	1.7	0.45	0.97	0.96	1.57	1.54		0.52	1.24			175.025	4.56681	0.692609	14.6623	0.0255945	0.044354	4.99449	0.0669359	0.171067	4.22533
30.13	30	13	310	66	1	maod	0.6			1	0.62	0.58	0.65	0.75	0.77			0.46	1.3	0.615	128.259				0.0296691	0.0484055	4.46304	0.0769005	0.164828	3.53182
30.14	30	14	310	69	1	pato	0.51				0.4	0.97	1.4	0.4			0.57	0.16	0.87	0.51					0.0298991	0.0542556	7.34416	0.0821734	0.16359	3.57307
30.15	30	15	310	78	1	shov	0.52		0.3	1.8	0.37	1.07	2.04	1.1	1.56		0.7	0.33			158.848	4.58643	0.671124	11.9118	0.0346966	0.067867	7.47025	0.0790591	0.154094	3.56709
30.16	30	16	310	81	1	baan	0.7		0.5	1.5	0.31	0.39	0.46	1.08	1.43		0.08	0.87			171.193	16.2537	0.678257	8.73164	0.0370319	0.0581205	3.44665	0.0727006	0.116659	2.78112
30.17	30	17	310	84	0	shme	0.48				0.37	0													0.0393628	0.0668641	3.43083	0.0732776	0.139999	2.8309
30.18	30	18	310	87	0	shpl	0.58				1	2.1	3.18				1.1								0.0447118	0.0747128	3.27937	0.0709934	0.138939	2.91782
30.19	30	19	310	90	1	wapi	0.87			0.8	0.63	0.7	0.9	0.93	1.13		0.07	0.71	0.82		133.245	15.6161	0.856652	14.8306	0.047284	0.0621433	3.192	0.0681498	0.128479	3.04598
30.2	30	20	310	93	1	baan	0.7	0.8	0.6	2.2	0.55	0.57	0.7	1.38	1.89		0.02	1.09	1.235	0.653333	133.714	14.7696	0.710784	10.9412	0.0454192	0.0847484	3.40841	0.0865942	0.168919	3.57631
31.01	31	1	320	0	1	shle	0.47	2	2.9	4.1	1.05	0.72	2.04	3.48	4.34			2.91	2.05	1.14333	189.559	7.89318	0.811078	17.6954	0.0521239	0.134682	4.1976	0.0791777	0.215812	4.18052
31.02	31	2	320	3	1	shlt	0.96	0.4	1	2	0.55	0.6	1.23	2.02	2.83		0.05	1.57	1.425	0.796667	181.049	5.03428	0.768854	13.5015	0.0564161	0.131098	3.49334	0.0813366	0.18055	3.26872
31.03	31	3	320	6	1	pasm	0.67				0.48	0.5	0.53	0.51		1.12	0.02	0.01	0.295	0.23					0.0555011	0.1118	3.18926	0.082435	0.161203	2.75266
31.04	31	4	320	9	1	shsp				0.9	0.63	0.66	0.9	1.01	0.97		0.03	0.74	0.65	0.203333		5.46269	0.644279	14.2587	0.0425303	0.0761518	3.52365	0.0762886	0.152523	2.89297
31.05	31	5	320	12	1	shma	0.4	0.4	0.4	1.1	0.98	0.98	1.35	1.46	1.48			0.51	0.525	0.19		7.45627	0.562219	13.938	0.0410871	0.0708993	3.53436	0.0771058	0.151416	2.87828
31.06	31	6	320	15	1	shme	0.48	0.3	0.5	1.5	0.68	0.78	1.29	1.82	2.08		0.1	1.37	0.9	0.38	165.203	5.01215	0.546913	14.0982	0.0415825	0.0770308	3.57696	0.0784997	0.166823	3.07047
31.07	31	7	320	18	1	pasm	0.67		0.1	1	0.37	0.5	0.6	1.01	1..36		0.13	0.93	1.025	0.346667	223.498	6.41909	0.838662	17.0143	0.0438491	0.0812575	3.5799	0.0796158	0.172075	3.1207
31.08	31	8	320	21	1	pead	0.65	0.4	0.6	1.2	0.99	1.08	1.04	1.32	1.81	1.28	0.09	1.19	0.875	0.176667	196.28	9.97053	0.982318	14.5236	0.0468304	0.0863896	3.42283	0.0816594	0.174102	2.88334
31.09	31	9	320	24	1	hofe	0.64	0.6	1.1	2.2	0.23	0.65	1.61	2.85	3.48		0.42	2.59	1.475	0.77	213.759	9.05651	0.746929	19.2138	0.0508208	0.0967377	3.23646	0.0795203	0.175384	2.85192
31.1	31	10	320	27	1	baan	0.7	1	1.2	2.5	0.43	0.95	1.32	1.94	2.18		0.52	1.51	0.825	1.72	131.807	13.7837	0.732547	11.942	0.0588731	0.11104	3.05944	0.07628	0.177942	2.93025
31.11	31	11	320	30	1	siir	0.48				0.38	0.4	0.4				0.02		0.38	0.166667								0.0796527	0.190264	2.90559
31.12	31	12	320	33	1	maod	0.6	0.27	0.9	2	0.85	0.74	1.39	1.78	1.99			1.52	0.85	1.52	139.756				0.0597928	0.108898	3.02	0.0864708	0.193336	2.74821
31.13	31	13	320	36	1	shfa	0.89	0.9	0.8	1.8	0.72	1.08	1.61	1.72	2.25		0.36	1.03	1.8	0.59	165.563	4.81141	0.71325	12.5629	0.0452636	0.0832883	3.81812	0.0441458	0.0791395	3.80621
31.14	31	14	320	39	0	wapi	0.87				0.71	0.75				0.76	0.04								0.03881	0.0848341	4.88329	0.0401	0.0977173	5.17952
31.15	31	15	320	42	1	shfa	0.89			0.4	0.6	0.95	0.4	1.02	0.88		0.35	0.27	0.55	0.176667		6.22439	0.726829	12.239	0.0479593	0.0937759	4.0145	0.0464367	0.114745	4.36711
31.16	31	16	320	45	1	pasm	0.67			0.8	0.43	0.61	0.56	0.86	1	1.12	0.18	0.65	0.65	0.343333	164.12	5.51622	0.651426	13.8496	0.0480614	0.0789139	3.13328	0.0441427	0.0960958	3.44401
31.17	31	17	320	48	1	shov	0.52	1.6	2.4	4	0.52	1.68	2.32	3.49	3.84		1.16	2.91	1.65	0.783333	154.618	6.14826	0.804264	16.5455	0.0442572	0.0884807	4.55111	0.0616179	0.159901	3.97451
31.18	31	18	320	51	1	shsp		2.4	3.6	5.3	0.62	1.27	1.98	2.78	3.66		0.65	2.41	1.75	1.06667	172.512	5.33399	0.583869	15.0866				0.0953805	0.251604	3.75917
31.19	31	19	320	54	0	disp	0.76				0.6														0.0706488	0.130807	3.0392	0.112019	0.261305	2.94565
31.2	31	20	320	57	1	siir	0.48		0.2	1.1	0.34	0.85	0.9	0.92	1.33		0.51	0.52	0.81	0.343333	234.091	7.34988	0.791563	16.5211	0.0699285	0.105019	2.67284	0.111231	0.214107	2.32213
32.01	32	1	330	0	1	hofe	0.64		0.2	1.4	0.25	0.45	0.6		1.71		0.2		0.64	0.33	247.391	8.31343	0.731343	15.1741	0.053045	0.109672	3.37137	0.100087	0.212167	2.53354
32.02	32	2	330	3	1	pato	0.51		0.4	1.4	0.5	0.6	0.95		1.45		0.1		0.65	0.23	171.258	8.10299	1.03148	16.6235	0.0529394	0.0903584	3.19443	0.0872433	0.139397	2.57051
32.03	32	3	330	6	1	shpa	0.54				0.85	0.88	0.93	1.18			0.03	1	1.125	0.48					0.0497031	0.0719857	3.14425	0.0825697	0.156332	2.69392
32.04	32	4	330	9	1	drla	0.7	0.3			0.73	0.74	1.12	1.46			0.01	0.95	1.15	0.493333					0.0377756	0.0544821	3.56957	0.0867438	0.185818	2.75067
32.05	32	5	330	12	1	shme	0.48				0.78			1.23				0.36							0.0337646	0.0514043	3.98585	0.0928487	0.195475	2.7054
32.06	32	6	330	15	1	shbe	0.51	0.2		0.2	0.65	0.7	0.74	1.5	0.41	0.65	0.05	1.33	0.295	0.2					0.0362474	0.0618558	5.17102	0.0880512	0.189997	2.90696
32.07	32	7	330	18	1	dico	0.95			0.2	0.25	0.32	0.34	0.86		1.28	0.07	0.23							0.0384842	0.065844	4.89862	0.0845946	0.185226	3.00929
32.08	32	8	330	30	1	mapa	0.49			1.2	1.07	1.1	1.14	1.13	1.17	1.1	0.03	0.78	0.8	0.8	113.935				0.0321083	0.0587053	3.67823	0.0702082	0.164718	3.0612
32.09	32	9	330	33	1	shov	0.52			1.1	0.43	0.45	0.52	0.63	0.81		0.02	0.28	0.7	0.24	213.193	6.7443	0.777998	12.4331	0.0331252	0.0581455	3.5595	0.0742372	0.151655	2.85078
32.1	32	10	330	36	1	hesp	0.78			1.2	0.89	0.88	0.89	0.87	0.98			0.32	0.575	0.33					0.0321518	0.057208	3.59896	0.0672602	0.134587	3.28754
32.11	32	11	330	39	1	maod	0.6			1	0.59	0.68	0.63	0.64	0.72	1.1	0.09	0.34	0.5	0.37					0.0343295	0.0604137	3.55686	0.0711268	0.141604	3.18918
32.12	32	12	330	42	0	shpl	0.58				0.9	0.92				0.9	0.02								0.044072	0.0791066	3.28189	0.0686178	0.177474	3.44146
32.13	32	13	330	45	1	shle	0.47	0.2			0.7	1.11	1.33	1.32			0.41	0.77	0.7	0.243333					0.0444517	0.0861477	3.60306	0.0741987	0.190753	3.76554
32.14	32	14	330	48	0	pama	0.48				0.59	0.6					0.01								0.033854	0.0816602	4.86288	0.0790371	0.222617	3.8469
32.15	32	15	330	51	1	disp	0.76			1	0.46	0.47	0.6	0.72	0.98		0.01	0.16	0.425	0.143333	177.843							0.0828061	0.240247	4.07815
32.16	32	16	330	54	1	pela	0.65	0.4	2.4	4.7	1.15	1.32	0.76	2.06	4.21		0.17	1.97	1.4	0.533333	245.333							0.0962345	0.244719	3.45309
32.17	32	17	330	57	1	shpu	0.53	1.3	2.1	4.5	0.62	1.03	1.59	2.62	2.97		0.41	2.23	1.85	0.866667	150.084	9.72014	0.684658	11.8941	0.067692	0.168493	3.68285	0.0996082	0.230839	2.73376
32.18	32	18	330	60	1	koex	0.831667	0.9	1.5	2.2	0.65	1	1.7	2.62	3.5		0.35	2.33	0.95	0.323333					0.0589487	0.150514	4.0969	0.103751	0.232016	2.79768
32.19	32	19	330	63	1	hesp	0.78			1.8	0.63	0.67	0.66	0.73	1.09		0.04	0.35	0.405	0.49	162.046	16.7745	0.919118	14.5392	0.0617481	0.13769	3.60843	0.142607	0.328532	2.49884
32.2	32	20	330	66	0	siir	0.48				0.45	0													0.073699	0.153759	2.88302	0.168827	0.409711	2.26922
33.01	33	1	340	0	1	wapi	0.87			0.9	0.44	0.51	0.55	0.69	0.71	0.7	0.07	0.32	0.695	0.113333	161.769	26.0159	1.06557	11.7933	0.0510232	0.0682599	3.25491	0.0698467	0.141423	3.10858
33.02	33	2	340	9	1	shma	0.4	0.4	0.6	1.8	0.95	0.97	1.25	1.54	1.61		0.02	0.55	1.245	0.366667	141.567	7.23971	0.646489	11.2688	0.0436038	0.0647399	3.62405	0.0645619	0.138343	3.42832
33.03	33	3	340	12	1	basp	0.7				0.57	0.65	0.69	0.78			0.08	0.17	0.56	0.18					0.041915	0.0631323	3.49954	0.074727	0.156722	2.99832
33.04	33	4	340	15	1	shxa	0.64				0.32	0.55	0.58	0.78			0.23	0.51	0.415	0.13					0.0341268	0.0556801	4.00656	0.0768844	0.157008	3.05276
33.05	33	5	340	33	1	dusp	0.61		0.2	1.3	1.15	1.12	1.12	1.09	1.57			0.31	1.11	0.41	228.499	13.5619	0.870745	15.0518	0.0519056	0.0846687	3.17457	0.0791959	0.123016	2.58439
33.06	33	6	340	36	1	koex	0.831667				0.75	0.75	0.5	0.52	0.22			0.26	0.285	0.0966667					0.0420571	0.069368	3.43954	0.0673395	0.111479	2.75277
33.07	33	7	340	39	0	basp	0.7				0.48	0.51				0.46	0.03								0.031575	0.0506537	4.04274	0.0614117	0.106877	3.01762
33.08	33	8	340	42	1	siir	0.48			0.4	0.36	0.4	0.4	0.3	0.3		0.04	0.09				8.04008	0.860215	13.2405	0.028078	0.0457134	6.2515	0.0652268	0.125141	3.653
33.09	33	9	340	45	1	shme	0.48				0.5	0.53	0.6	0.66		1.12	0.03	0.32	0.43	0.203333					0.0266783	0.0446737	10.214	0.0752584	0.158698	3.78852
33.1	33	10	340	48	0	drke	0.77				0.52	0.66				1.04	0.14								0.0307873	0.0474886	7.91173	0.081366	0.1663	3.03464
33.11	33	11	340	51	0	shpl	0.58				1.02	1	1.24												0.040935	0.0631036	3.55981	0.077668	0.147379	2.63922
33.12	33	12	340	54	0	shpa	0.54				0.85	0.88					0.03								0.0463545	0.0759155	3.49426	0.0741752	0.132537	2.63748
33.13	33	13	340	57	0	inpa	0.8				0.69														0.044148	0.0715276	3.3705	0.0721245	0.134246	2.77446
33.14	33	14	340	60	1	shme	0.48	0.2	0.5	1.5	0.62	0.62	0.94	1.62	1.9			1.26			206.96	6.68765	0.617433	13.1719	0.0382054	0.0644294	3.97921	0.0733026	0.162092	3.17385
33.15	33	15	340	63	1	mapa	0.49			1.4	0.6	0.65	0.76	0.8	0.49		0.05	0.23							0.0340721	0.0662322	5.44049	0.0752382	0.199507	3.9696
33.16	33	16	340	66	0	hofe	0.64				0.26	0.25													0.0361461	0.0786202	5.58853	0.0757149	0.208525	4.32133
33.17	33	17	340	69	1	baan	0.7			1.7	0.45	0.4	0.46		1.07	0.72					147.518	12.3069	0.593842	10.4252	0.0436932	0.0766214	4.22438	0.0769519	0.16428	3.49172
33.18	33	18	340	75	1	wapi	0.87				0.5	0.57	0.47	0.66			0.07	0.29	0.625	0.106667					0.0420924	0.0859164	4.8861	0.0998295	0.214263	2.99831
33.19	33	19	340	78	1	shme	0.48				0.55	0.62		0.63			0.07	0.31							0.0661482	0.142536	5.02602	0.141631	0.324044	2.64422
33.2	33	20	340	81	1	pato	0.51	1.2			0.56	0.91	1.61	2.64			0.35	2.62	1.2	0.863333					0.0725893	0.140136	3.5794	0.1551	0.366375	2.44696
34.01	34	1	350	0	0	pead	0.65				0.73	0.77					0.04								0.0419146	0.0706699	4.59982	0.102707	0.206368	2.69649
34.02	34	2	350	3	1	maod	0.6	0.7	1.1	2.3	0.75	0.8	1.09	1.72	2.07		0.05	0.95	1.075	0.52	92.2015	12.8077	0.978744	9.08552	0.045308	0.0831847	3.78887	0.101324	0.231625	2.94573
34.03	34	3	350	6	1	shma	0.4	4.1	5.6	6.9	0.77	1.56	2.48	4.82	5.5		0.79	4.03	2.69	0.326667		6.3725	0.714286	13.9054	0.0406704	0.0872739	4.99439	0.0906835	0.221193	3.06168
34.04	34	4	350	9	1	pela	0.65	3.7	4.8	7.2	1.05	1.95	2.54	5.49	6.98		0.9	4.41	3.1	0.913333	154.007				0.0317818	0.0667355	5.05567	0.0995203	0.266749	2.96457
34.05	34	5	350	12	1	mapa	0.49	1.9	2.9	3.9	0.97	1.2	1.8	3.33	3.99		0.23	2.32	0.86	2.1		10.1414	0.716724	10.4924	0.0431857	0.114216	4.55258	0.129552	0.350272	2.72724
34.06	34	6	350	15	1	pasm	0.67	0.5			0.4	0.69	1.28	1.68			0.29	0.88	1.015	0.58					0.0709082	0.185837	4.05096	0.141599	0.372447	2.60418
34.07	34	7	350	18	1	shme	0.48	4.6	6	7.6	0.51	1.77	3.18	4.1	5.76		1.26	3.43	3.85	1.91667	140.474	6.14158	0.934696	14.0479	0.0565272	0.110647	3.80757	0.113203	0.247466	2.93557
34.08	34	8	350	21	0	siir	0.48				0.6	0.59			0.64										0.0492955	0.0881446	3.67787	0.119634	0.253167	2.64164
34.09	34	9	350	24	0	shpa	0.54				0.84	1.5					0.66								0.0566968	0.0966823	3.35212	0.116325	0.21775	2.33537
34.1	34	10	350	27	0	pead	0.65				0.94	0.16													0.0483978	0.0578512	3.44277	0.107044	0.172951	2.31924
34.11	34	11	350	30	1	pato	0.51	0.8	1.8	2.3	0.59	0.74	1.12	2.79	3.38		0.15	2.26	1.35	0.58	206.787	8.02741	0.819873	14.4983	0.0450487	0.0611151	3.35383	0.0945123	0.152372	2.44396
34.12	34	12	350	33	1	koex	0.831667	0.6	0.8	1.8	0.75	0.85	1.39	1.96	2.58		0.1	1.24	1.235	0.493333					0.0436159	0.0803661	3.33192	0.0813591	0.146844	2.64727
34.13	34	13	350	36	1	maod	0.6			1.1	0.65	0.68	0.73	0.9	1.16		0.03	0.7	0.805	0.69	131.934	10.5632	0.479922	9.11851	0.0353522	0.0715614	4.20974	0.0781837	0.156672	2.93312
34.14	34	14	350	39	1	drla	0.7		0.3	1.4	0.55	0.56	1	1.01	1.65		0.01	0.5	0.965	0.5	169.649	9.8007	0.979073	11.6094	0.0373245	0.0678816	4.39852	0.0842644	0.169978	3.03553
34.15	34	15	350	42	1	dico	0.95	0.5	1	2.2	0.4	0.64	1.12	1.89	2.55		0.24	1.59	0.84	0.373333	203.834	9.20923	0.952849	15.5697	0.0445334	0.0752092	3.59416	0.0754775	0.14927	2.83648
34.16	34	16	350	45	0	hesp	0.78				0.72	0.82	0.84				0.1								0.0336082	0.0564576	4.59168	0.0693455	0.115825	2.75211
34.17	34	17	350	48	1	shlt	0.96	0.6	0.8	1.9	0.6	1	1.52	2	2.37		0.4	1.53	1.46	1.12		5.28571	0.931034	14.8079	0.0332717	0.0461698	3.5044	0.0621086	0.088444	2.74062
34.18	34	18	350	51	1	baan	0.7	1.1	1.4	2.6	0.3	0.44	1.08	1.6	2.37		0.14	1.31	0.86	0.153333		18.1833	0.552712	11.1067	0.0327101	0.0678884	5.02678	0.0558919	0.102501	4.63093
34.19	34	19	350	54	1	shfx	0.62	2.2	3.5	4.6	0.75	1.15	1.36	3.87	4.67		0.4	3.34	1.985	0.806667	168.187	7.80702	0.662768	11.7251	0.0375107	0.106865	6.80581	0.0586641	0.136887	6.39158
34.2	34	20	350	57	1	dusp	0.61				0.89	0.94	0.9	1.24			0.05	0.54	0.68	0.326667					0.0401978	0.119816	6.92262	0.0594327	0.146398	5.03604
