# Supplementary material for: Tree traits and canopy closure data from an experiment with 34 planted species native to Sabah, Borneo
Source: Data Brief. 2016 Jan 6;6:466–70. doi: 10.1016/j.dib.2015.12.048 (PMC4716456; doi:10.1016/j.dib.2015.12.048)
Supplement: Supplementary file 3 — Supplementary material [file mmc3.xlsx]

## Sheet: Supplementary Table 2
	Line	1	2	3	4	5	6	7	8	9	10	11	12	13	14	15	16	17	18	19	20	21		22	23	24	25	26	27		28	29	30	31	32	33	34	Line
Point	m	0	10	20	30	40	50	60	70	80	90	100	110	120	130	140	150	160	170	180	190	200	210	220	230	240	250	260	270	280	290	300	310	320	330	340	350	m	Point
34	99																														disp							99	34
33	96																														shxa							96	33
32	93																														maod		baan					93	32
31	90																														shsp		wapi					90	31
30	87																														pato		shpl					87	30
29	84																											shfa			shbe		shme					84	29
28	81								hofe																			shfx			mapa		baan			pato		81	28
27	78		pead						casp															pato				mapa			shfa	shsp	shov			shme		78	27
26	75		shle		koex				mapa		baan													shma				baan			shpl	shpa	x			wapi		75	26
25	72		shle		x				x		x													pasm				shfx			hesp	dusp	x			x		72	25
24	69		shpu		wapi				x		x						shxa		koex					x				shsp	shpa		shbe	shme	pato			baan		69	24
23	66		pead		casp		shpa		basp	shma	x	shme	pead				shxa		pela					pead	pato			inpa	inpa		x	mapa	maod		siir	hofe		66	23
22	63	basp	x		x		x		shfx	inpa	pead	shpl	shov				baan		x		shpl			shpl	disp			shma	wapi		wapi	drke	shov		hesp	mapa		63	22
21	60	dico	x		drke		shsp		baan	shsp	hofe	drla	x	shxa	inpa	disp	x	dico	casp	shbe	pead			shle	pato	shlt		dico	pama		shov	shsp	shle		koex	shme		60	21
20	57	inpa	x	pela	hesp	shpu	pela	shlt	shpu	siir	shle	x	maod	pela	hesp	pasm	siir	mapa	x	koex	casp	shme		basp	pato	dico	shxa	casp	x		dusp	pead	wapi	siir	shpu	inpa	dusp	57	20
19	54	pato	disp	baan	drke	shpu	pasm	shsp	pama	maod	x	pato	hofe	shov	pasm	shbe	x	siir	shpu	pato	mapa	drla		dico	x	shbe	inpa	x	shme		pela	shpa	x	disp	pela	shpa	shfx	54	19
18	51	baan	shfx	shfa	pasm	shxa	casp	pela	x	shxa	shma	shbe	pasm	pama	hofe	disp	maod	shfa	inpa	hesp	pato	disp		drke	pela	drla	drla	x	shpl		hesp	wapi	x	shsp	disp	shpl	baan	51	18
17	48	casp	hesp	shme	koex	disp	x	shlt	pama	drke	basp	shlt	basp	shfa	pama	drke	pama	shfx	disp	mapa	shle	shme		baan	pama	inpa	hofe	siir	x		drke	pama	casp	shov	pama	drke	shlt	48	17
16	45	shfx	x	pato	basp	wapi	hesp	shbe	hofe	x	x	wapi	x	shfx	shle	koex	baan	shpa	pela	shov	wapi	shpu		mapa	shsp	shpa	pela	x	dusp		x	drla	x	pasm	shle	shme	hesp	45	16
15	42	shov	shbe	shpa	shfx	koex	dusp	casp	drke	shov	basp	mapa	wapi	dusp	shma	basp	inpa	shfa	shpl	shfa	shxa	maod		x	x	x	basp	casp	maod		x	x	x	shfa	shpl	siir	dico	42	15
14	39	pead	pela	shpu	casp	koex	shfa	disp	hesp	hofe	casp	shfx	dusp	inpa	pama	koex	shsp	shpl	mapa	dusp	x	drke		shlt	shma	siir	shsp	shpa	pela		x	x	x	wapi	maod	basp	drla	39	14
13	36	x	shle	pama	shsp	drla	shov	basp	hofe	x	x	shpl	wapi	shbe	x	dusp	pela	shxa	pead	pasm	siir	drla		inpa	mapa	shme	maod	drla	shma		x	x	drke	shfa	hesp	koex	maod	36	13
12	33	maod	baan	wapi	x	shov	shlt	koex	x	shbe	pasm	shpl	shpu	inpa	disp	dusp	hofe	x	dico	shlt	x	pasm		shov	pead	shfx	koex	shpu	shbe		x	x	x	maod	shov	dusp	koex	33	12
11	30	shpl	inpa	shbe	shfx	drke	maod	drla	inpa	shbe	shle	x	basp	shpu	drke	basp	pama	shpu	shfa	shxa	shbe	shme		maod	shfa	shpu	shle	wapi	shlt		x	x	x	siir	mapa	x	pato	30	11
10	27	casp	x	shlt	basp	disp	pela	baan	shpa	shle	hesp	dico	shlt	x	inpa	disp	x	pasm	shpu	pead	pasm	siir		x	wapi	shme	hesp	x	x		x	x	wapi	baan	x	x	pead	27	10
9	24	shle	x	shxa	x	basp	dico	koex	x	shma	shfx	pela	shma	shsp	hesp	shfa	x	pato	drla	shpu	shma	shov		x	shpa	shpa	shxa	x	x		x	x	hofe	hofe	x	x	shpa	24	9
8	21	basp	x	casp	x	pasm	siir	koex	x	x	hofe	dusp	x	siir	koex	x	hesp	siir	x	mapa	maod	inpa		x	basp	shpa	shma	pead	shfa		x	koex	x	pead	x	x	siir	21	8
7	18	x	pato	pela	x	shlt	drla	pato	x	pasm	shlt	shpu	pasm	shbe	shfx	shxa	wapi	pela	pama	basp	shma	basp		x	x	siir	shpa	disp	shpa		x	shme	mapa	pasm	dico	x	shme	18	7
6	15	dico	shlt	shlt	shma	shpu	x	dico	shsp	shov	shfa	x	shle	shpu	pama	shxa	mapa	shfa	mapa	hesp	dico	disp		x	shov	siir	shfx	hofe	siir		x	pama	x	shme	shbe	shxa	pasm	15	6
5	12	disp	shov	pead	shbe	shma	shbe	casp	pama	siir	dusp	shpu	dusp	casp	baan	hesp	pama	wapi	baan	drla	hofe	shma		drke	mapa	shsp	shbe	x	drla		x	siir	casp	shma	shme	basp	mapa	12	5
4	9	shle	shpl	shxa	hesp	shov	shsp	pama	x	casp	pela	pama	shlt	hofe	dusp	shsp	mapa	shpl	shxa	drke	dusp	shpl		shlt	disp	hofe	pato	x	shbe		x	pasm	shfx	shsp	drla	shma	pela	9	4
3	6	dusp	baan	shpa	disp	dico	drke	dico	shpl	shle	shme	shxa	drke	pela	shxa	shfa	drla	shle	shpa	x	inpa	drla		shsp	disp	shfa	shov	x	shpl		pead	shov	x	pasm	shpa	x	shma	6	3
2	3	baan	dico	koex	drke	dico	drla	shfa	pead	dusp	dico	casp	pasm	shpa	maod	koex	shfx	hesp	x	koex	drke	shma		drla	shsp	shle	hesp	x	pato		shlt	pasm	inpa	shlt	pato	x	maod	3	2
1	0	shfx	shle	dico	drla	pead	shma	dico	inpa	dusp	hofe	baan	shxa	shpl	hofe	casp	shfx	pama	shpu	wapi	dusp	pato		maod	shfx	pead	shpl	shlt	shfa		shme	maod	shme	shle	hofe	wapi	pead	0	1
	m	0	10	20	30	40	50	60	70	80	90	100	110	120	130	140	150	160	170	180	190	200	210	220	230	240	250	260	270	280	290	300	310	320	330	340	350	m
	Line	1	2	3	4	5	6	7	8	9	10	11	12	13	14	15	16	17	18	19	20	21	-	22	23	24	25	26	27	-	28	29	30	31	32	33	34	Line
