# Supplementary material for: Tree traits and canopy closure data from an experiment with 34 planted species native to Sabah, Borneo
Source: Data Brief. 2016 Jan 6;6:466–70. doi: 10.1016/j.dib.2015.12.048 (PMC4716456; doi:10.1016/j.dib.2015.12.048)
Supplement: Supplementary file 4 — Supplementary material [file mmc4.xlsx]

## Sheet: Supplementary Table 3
Scientific Name	Visible sky - pre treatment	Global site factor - pre treatment	Leaf area index - pre treatment	Visible sky - post treatment	Global site factor - post treatment	Leaf area index - post treatment
Baccaurea angulata	0.0508617	4.10704	0.766668	0.0732001	3.6847	0.63152
Baccaurea sp	0.046647	4.72291	0.822439	0.0684002	3.40306	0.773864
Canarium sp	0.0470498	4.39358	0.790239	0.0670477	3.75859	0.737079
Diospyros sp	0.053748	4.27875	0.736055	0.081401	3.59689	0.574219
Dipterocarpus conformis	0.0552085	4.15101	0.718791	0.0824121	3.73532	0.693667
Dryobalanops keithii	0.0539384	4.34138	0.678243	0.0689997	3.43912	0.679969
Dryobalanops lanceolata	0.0550845	3.94703	0.754725	0.0778784	3.4802	0.662195
Durio spp	0.046905	3.84797	0.787448	0.0633085	3.34477	0.755905
Heritiera sp	0.0472721	4.46711	0.739558	0.0745117	3.70345	0.667315
Hopea ferruginea	0.044848	4.06401	0.7948	0.0684514	3.40252	0.651971
Intsia palembanica	0.0436985	4.14819	0.818328	0.0690422	3.46431	0.715853
Koompasia excelsa	0.0464537	3.95247	0.797851	0.064377	3.28254	0.762476
Mangifera odorata	0.0446629	4.3831	0.79166	0.0729687	3.74182	0.704226
Mangifera panjang	0.0491785	3.99034	0.765573	0.0756199	3.50869	0.616559
Parashorea malaanonan	0.0461443	4.13688	0.804277	0.0637343	3.74936	0.690998
Parashorea smythiesii	0.0425295	4.00685	0.848535	0.0666142	3.35442	0.736997
Parashorea tomentella	0.0525331	4.54252	0.778066	0.0821183	3.56275	0.698853
Pentace adenophora	0.0442614	4.39231	0.811879	0.0706771	3.93991	0.715141
Pentace laxiflora	0.0450936	4.11587	0.804364	0.0685085	3.43177	0.731036
Shorea beccariana	0.0491793	4.46998	0.734891	0.067414	3.555	0.714377
Shorea falciferoides	0.0480783	4.41768	0.746216	0.06939	3.69463	0.669133
Shorea fallax	0.0510305	4.04085	0.782186	0.0840854	3.40332	0.613553
Shorea leprosula	0.0466885	4.46583	0.837101	0.0789591	3.99344	0.732822
Shorea leptoderma	0.04757	3.94224	0.831526	0.0675979	3.3179	0.750163
Shorea macrophylla	0.0478229	3.94183	0.771753	0.0684982	3.19259	0.730649
Shorea macroptera	0.0500774	4.34106	0.732365	0.0850525	3.41671	0.61211
Shorea ovalis	0.0487747	4.45821	0.761907	0.0701912	3.52258	0.645746
Shorea parvifolia	0.0529569	3.91034	0.786165	0.0794187	3.26505	0.705551
Shorea pauciflora	0.0454378	4.64185	0.811372	0.0723449	3.30601	0.674149
Shorea platyclados	0.0434092	4.00331	0.790532	0.0738257	3.06132	0.705202
Shorea sp	0.0577544	4.12581	0.7326	0.0734083	3.26683	0.624986
Shorea xanthophylla	0.0487271	3.99342	0.83521	0.068233	3.40279	0.752457
Sindora iripicina	0.0494002	4.71365	0.805361	0.090515	3.31667	0.590348
Walsara pinnata	0.0450823	4.20158	0.851153	0.0670754	3.14561	0.729728
