# Supplementary material for: Tree traits and canopy closure data from an experiment with 34 planted species native to Sabah, Borneo
Source: Data Brief. 2016 Jan 6;6:466–70. doi: 10.1016/j.dib.2015.12.048 (PMC4716456; doi:10.1016/j.dib.2015.12.048)
Supplement: Supplementary file 5 — Supplementary material [file mmc5.xlsx]

## Sheet: Supplementary Table 4
Latin Name	World Agroforestry Centre Wood Density Database
Baccaurea angulata	0.7
Baccaurea sp	0.7
Canarium sp	0.57
Diospyros sp	0.76
Dipterocarpus conformis	0.95
Dryobalanops keithii	0.77
Dryobalanops lanceolata	0.7
Durio spp	0.61
Heritiera sp	0.78
Hopea ferruginea	0.64
Intsia palembanica	0.8
Koompassia excelsa	0.83
Mangifera odorata	0.6
Mangifera pajang	0.49
Parashorea malaanonan	0.48
Parashorea smythiesii	0.67
Parashorea tomentella	0.51
Pentace adenophora	0.65
Pentace laxiflora	0.65
Shorea beccariana	0.51
Shorea falciferoides	0.89
Shorea fallax	0.62
Shorea leprosula	0.47
Shorea leptoderma	0.96
Shorea macrophylla	0.4
Shorea macroptera	0.48
Shorea ovalis	0.52
Shorea parvifolia	0.54
Shorea pauciflora	0.53
Shorea platyclados	0.58
Shorea sp
Shorea xanthophylla	0.64
Sindora iripicina	0.48
Walsura pinnata	0.87
